# Supplementary material for: Local accumulation of very long-chain PUFA in plexiform layers associates with retinal dysfunction in a mouse model of peroxisomal ACBD5-deficiency
Source: Cell Mol Life Sci. 2025 Dec 1;83(1):26. doi: 10.1007/s00018-025-05971-8 (PMC12775220; doi:10.1007/s00018-025-05971-8)
Supplement: Supplementary file 1 — Supplementary Material 1 [file 18_2025_5971_MOESM1_ESM.xlsx]

## Sheet: Content
Tab	Description
Internal standards	List with added internal standards, their concentration, internal name, and the species (classes) that were normalized to each standard. The species without internal standard are normalized to the default internal standard, which corresponds to the first one in the list.
Classes	List with identifiers of the annotated compound classes and their common name and category.
Primary list (normalized)	List with individual metabolite quantities per sample and normalized to the corresponding internal standard - if available - and otherwise to the default internal standard. Since mass spectrometric analysis typically yields multiple peaks for a single metabolite (in terms of column, ion mode, charge and adduct), the primary list only contains the quantities based on the most stable/reliable featu…
Class totals (normalized)	List with primary metabolite quantities per sample summed over each class and normalized to the corresponding internal standard - if available - and otherwise to the default internal standard. The adduct/ion mode and the column that was used (NP=normal phase, RP=reversed phase) are also listed. Importantly, the summed class totals are relative concentrations and cannot be compared between classes…
Equivalents (normalized)	List with individual metabolite quantities per sample and normalized using the corresponding internal standard - if available - and otherwise the default internal standard. This list with equivalent features contains the metabolite quantities that are based on all alternative features (in terms of column, ion mode, charge and adduct) for a specific species and that were not included in the primar…
Primary list (raw)	Primary list with raw intensities of the individual metabolites, normalized by protein quantity or some other measure of sample quantity. The lists with raw data also contain detailed information about each annotated feature, such as the adduct, m/z value, retention time (RT) in seconds, and the associated internal standard. Abbreviations: NP; normal phase, RP; reversed phase.
Class totals (raw)	Primary list with the summed raw intensities of each metabolite class, normalized by protein quantity or some other measure of sample quantity.
Equivalents (raw)	List with raw intensities of the equivalent features, normalized by protein quantity or some othe measure of sample quantity.

## Sheet: Internal standards
Name	Concentration	Name (internal)	Normalized species
PE(14:0)2	500	PE(28:0)	PE_x000D_ PE[O+P]_x000D_ PE[P]_x000D_ PE[O]_x000D_ LPI_x000D_ LPS_x000D_ SLBPA_x000D_ AC_x000D_ AC-OH_x000D_ FA_x000D_ FA-OH_x000D_ GM1[d]_x000D_ GM3[d]_x000D_ GD1[d]_x000D_ GD1[t]_x000D_ GD2[d]_x000D_ GD3[d]_x000D_ GT1[d]
DAG(14:0)2	500	DG(28:0)	DG_x000D_ DG[O]_x000D_ DG[P]
TAG(14:0)3	500	TG(42:0)	TG_x000D_ TG[O]
CE(16:0)-D7	2000	CE(16:0)	CE
CL(14:0)4	100	CL(56:0)	CL_x000D_ MLCL_x000D_ DLCL
BMP(14:0)2	200	BMP(28:0)	BMP
PC(14:0)2	2000	PC(28:0)	PC_x000D_ PC[O+P]_x000D_ PC[O]_x000D_ PC[P]
PG(14:0)2	100	PG(28:0)	PG
PS(14:0)2	5000	PS(28:0)	PS
PA(14:0)2	500	PA(28:0)	PA
PI(8:0)2	500	PI(16:0)	PI
SM(12:0)	2129	SM(d30:1)	SM[d]_x000D_ SM[t]
ST(17:0)	1000	SM4(d35:1)	SM4[d]
LPG(14:0)	20	LPG(14:0)	LPG
LPE(14:0)	100	1-acyl LPE(14:0)	1-acyl LPE_x000D_ 2-acyl LPE_x000D_ LPE[P]_x000D_ LPE[O]
LPE(14:0)	100	LPE(14:0)	LPE_x000D_ LPE[O+P]
LPC(14:0)	500	1-acyl LPC(14:0)	1-acyl LPC_x000D_ 2-acyl LPC_x000D_ LPC[O]_x000D_ LPC[P]
LPC(14:0)	500	LPC(14:0)	LPC_x000D_ LPC[O+P]
LPA(14:0)	100	LPA(14:0)	LPA
SPH(d17:1)	124.5	SPH(d17:1)	SPH[d]
SPH(d17:0)	124.5	SPH(d17:0)	SPH[d]
S1P(d17:1)	124.5	S1P(d17:1)	S1P[d]
S1P(d17:0)	124	S1P(d17:0)	S1P[d]
LacCer(d18:1/12:0)	129	Hex2Cer(d30:1)	Hex2Cer[d]
GlcCer(d18:1/12:0)	126	HexCer(d30:1)	HexCer[d]_x000D_ HexCer[t]
Cer(d18:1/12:0)	117.5	Cer(d30:1)	Cer[d]
C1P(d18:1/12:0)	127	C1P(d30:1)	C1P[d]
Cer(d18:1/25:0)	130	Cer(d43:1)	Cer[d]

## Sheet: Classes
class	common name	synonyms	category	main class	sub class
PC	Phosphatidylcholine		[GP]	Glycerophosphocholines [GP01]	Diacylglycerophosphocholines [GP0101]
PC[O+P]	Alkyl/alkenylphosphatidylcholine		[GP]	Glycerophosphocholines [GP01]	Monoalkylglycerophosphocholines [GP0106], 1Z-alkenylglycerophosphocholines [GP0107]
LPC	Lysophosphatidylcholine	LysoPC	[GP]	Glycerophosphocholines [GP01]	Monoacylglycerophosphocholines [GP0105]
LPC[O+P]	Alkyl/alkenyllysophosphatidylcholine	LysoPC(O+P)	[GP]	Glycerophosphocholines [GP01]	Monoalkylglycerophosphocholines [GP0106], 1Z-alkenylglycerophosphocholines [GP0107]
PE	Phosphatidylethanolamine		[GP]	Glycerophosphoethanolamines [GP02]	Monoacylglycerophosphoethanolamines [GP0205]
PE[O+P]	Alkyl/alkenylphosphatidylethanolamine		[GP]	Glycerophosphoethanolamines [GP02]	1Z-alkenylglycerophosphoethanolamines [GP0207], Monoalkylglycerophosphoethanolamines [GP0206]
LPE	Lysophosphatidylethanolamine	LysoPE	[GP]	Glycerophosphoethanolamines [GP02]	Monoacylglycerophosphoethanolamines [GP0205]
LPE[O+P]	Alkyl/alkenyllysophosphatidylethanolamine	LysoPE(O+P)	[GP]	Glycerophosphoethanolamines [GP02]	Monoalkylglycerophosphoethanolamines [GP0206], 1Z-alkenylglycerophosphoethanolamines [GP0207]
PI	Phosphatidylinositols		[GP]	Glycerophosphoinositols [GP06]	Diacylglycerophosphoinositols [GP0601]
LPI	Lysophosphatidylinositol	LysoPI	[GP]	Glycerophosphoinositols [GP06]	Monoacylglycerophosphoinositols [GP0605]
LPA	Lysophosphatic acid		[GP]	Glycerophosphates [GP10]	Monoacylglycerophosphates [GP1005]
PA	Phosphatidic acid		[GP]	Glycerophosphates [GP10]	Diacylglycerophosphates [GP1001]
BMP	Lysobisphosphatidic acid	LBPA; bismonoacylglycerophosphate	[GP]	Glycerophosphoglycerols [GP04]	Monoacylglycerophosphomonoradylglycerols [GP0410]
PG	Phosphatidylglycerols		[GP]	Glycerophosphoglycerols [GP04]	Diacylglycerophosphoglycerols [GP0401]
LPG	Lysophosphatidylglycerol	LysoPG	[GP]	Glycerophosphoglycerols [GP04]	Monoacylglycerophosphoglycerols [GP0405]
AC	Acylcarnitine		[FA]	Fatty esters [FA07]	Fatty acyl carnitines [FA0707]
AC-OH	Hydroxy acylcarnitine		[FA]	Fatty esters [FA07]	Fatty acyl carnitines [FA0707]
SM[d]	Sphingomyelin/Ceramide phosphocholines		[SP]	Phosphosphingolipids [SP03]	Ceramide phosphocholines (sphingomyelins) [SP0301]
SM[t]	Hydroxy Sphingomyelin/Ceramide phosphocholines		[SP]	Phosphosphingolipids [SP03]	Ceramide phosphocholines (sphingomyelins) [SP0301]
SPH[d]	Sphingosine, Sphinganine		[SP]	Sphingoid bases [SP01]	Sphing-4-enines (Sphingosines) [SP0101], Sphinganines [SP0102]
SM4[d]	Sulfatide		[SP]	Acidic glycosphingolipids [SP06]	Sulfoglycosphingolipids (sulfatides) [SP0602]
GM3[d]	GM3; monosialdihexosylganglioside		[SP]	Acidic glycosphingolipids [SP06]	Gangliosides [SP0601]
GD3[d]	GD3		[SP]	Acidic glycosphingolipids [SP06]	Gangliosides [SP0601]
TG	Triacylglycerols	TAG	[GL]	Triradylglycerols [GL03]	Triacylglycerols [GL0301]
TG[O]	Alkyldiacylglycerol		[GL]	Triradylglycerols [GL03]	Alkyldiacylglycerols [GL0302]
DG	Diacylglycerol	DAG	[GL]	Diradylglycerols [GL02]	Diacylglycerols [GL0201]
DG[O]	Alkylacylglycerol		[GL]	Diradylglycerols [GL02]	1-alkyl,2-acylglycerols [GL0202]
DG[P]	Alkenylacylglycerol		[GL]	Diradylglycerols [GL02]	1Z-alkenylacylglycerols [GL0204]
CE	Cholesteryl ester		[ST]	Sterols [ST01]	Steryl esters [ST0102]
PC[O]	Alkylphosphatidylcholine		[GP]	Glycerophosphocholines [GP01]	Monoalkylglycerophosphocholines [GP0106]
PC[P]	Alkenylphosphatidylcholine		[GP]	Glycerophosphocholines [GP01]	1Z-alkenylglycerophosphocholines [GP0107]
1-acyl LPC	2-Lysophosphatidylcholine	LysoPC	[GP]	Glycerophosphocholines [GP01]	Monoacylglycerophosphocholines [GP0105]
2-acyl LPC	1-Lysophosphatidylcholine	LysoPC	[GP]	Glycerophosphocholines [GP01]	Monoacylglycerophosphocholines [GP0105]
LPC[O]	Alkyllysophosphatidylcholine	LysoPC(O)	[GP]	Glycerophosphocholines [GP01]	Monoalkylglycerophosphocholines [GP0106]
LPC[P]	Alkenyllysophosphatidylcholine	LysoPC(P)	[GP]	Glycerophosphocholines [GP01]	1Z-alkenylglycerophosphocholines [GP0107]
PE[P]	Alkenylphosphatidylethanolamine		[GP]	Glycerophosphoethanolamines [GP02]	1Z-alkenylglycerophosphoethanolamines [GP0207]
PE[O]	Alkylphosphatidylethanolamine		[GP]	Glycerophosphoethanolamines [GP02]	Monoalkylglycerophosphoethanolamines [GP0206]
1-acyl LPE	2-Lysophosphatidylethanolamine	LysoPE	[GP]	Glycerophosphoethanolamines [GP02]	Monoacylglycerophosphoethanolamines [GP0205]
2-acyl LPE	1-Lysophosphatidylethanolamine	LysoPE	[GP]	Glycerophosphoethanolamines [GP02]	Monoacylglycerophosphoethanolamines [GP0205]
LPE[P]	Alkenyllysophosphatidylethanolamine	LysoPE(P)	[GP]	Glycerophosphoethanolamines [GP02]	1Z-alkenylglycerophosphoethanolamines [GP0207]
LPE[O]	Alkyllysophosphatidylethanolamine	LysoPE(O)	[GP]	Glycerophosphoethanolamines [GP02]	Monoalkylglycerophosphoethanolamines [GP0206]
PS	Phosphatidylserine		[GP]	Glycerophosphoserines [GP03]	Diacylglycerophosphoserines [GP0301]
LPS	Lysophosphatidylserine	LysoPS	[GP]	Glycerophosphoserines [GP03]	Monoacylglycerophosphoserines [GP0305]
SLBPA	Semi-lysobisphosphatidic acid		[GP]	Glycerophosphoglycerols [GP04]	Diacylglycerophosphomonoradylglycerols [GP0409]
FA	Fatty acid		[FA]	Fatty Acids and Conjugates [FA01]	Other Fatty Acyls [FA00]
FA-OH	Hydroxy fatty acid		[FA]	Fatty Acids and Conjugates [FA01]	Hydroxy fatty acids [FA0105]
CL	Cardiolipin		[GP]	Glycerophosphoglycerophosphoglycerols [GP12]	Diacylglycerophosphoglycerophosphodiradylglycerols [GP1201]
MLCL	Monolysocardiolipin		[GP]	Glycerophosphoglycerophosphoglycerols [GP12]	Diacylglycerophosphoglycerophosphomonoradylglycerols [GP1202]
DLCL	Dilysocardiolipin		[GP]	Glycerophosphoglycerophosphoglycerols [GP12]	Monoacylglycerophosphoglycerophosphomonoradylglycerols [GP1207]
Cer[d]	Ceramide		[SP]	Ceramides [SP02]	N-acylsphingosines (ceramides) [SP0201]; N-acylsphinganines (dihydroceramides) [SP0202]
HexCer[d]	Hexosylceramide	GlcCer; GalCer	[SP]	Neutral glycosphingolipids [SP05]	Simple Glc series [SP0501]
HexCer[t]	Hydroxy hexosylceramide		[SP]	Neutral glycosphingolipids [SP05]
Hex2Cer[d]	Dihexosylceramide	Glc2Cer; Gal2Cer; LacCer	[SP]	Neutral glycosphingolipids [SP05]	Simple Glc series [SP0501]
GM1[d]	GM1; monosialotetrahexosylganglioside		[SP]	Acidic glycosphingolipids [SP06]	Gangliosides [SP0601]
GD1[d]	GD1		[SP]	Acidic glycosphingolipids [SP06]	Gangliosides [SP0601]
GD1[t]	Hydroxy GD1		[SP]	Acidic glycosphingolipids [SP06]	Gangliosides [SP0601]
GD2[d]	GD2		[SP]	Acidic glycosphingolipids [SP06]	Gangliosides [SP0601]
GT1[d]	GT1		[SP]	Acidic glycosphingolipids [SP06]	Gangliosides [SP0601]

## Sheet: Primary list (normalized)
name	class	chem formula	Acbd5 KO 1030	Acbd5 KO 1031	Acbd5 KO 1032	Acbd5 KO 1033	Acbd5 KO 1112	Acbd5 KO 960	Acbd5 KO 961	Acbd5 KO 962	Acbd5 WT 1053	Acbd5 WT 1054	Acbd5 WT 1055	Acbd5 WT 1056	Acbd5 WT 1057	Acbd5 WT 1058	Acbd5 WT 948	Acbd5 WT 949	Quality Control pool 1	Quality Control pool 2	Quality Control pool 3
			Group 02 Acbd5 KO	Group 02 Acbd5 KO	Group 02 Acbd5 KO	Group 02 Acbd5 KO	Group 02 Acbd5 KO	Group 02 Acbd5 KO	Group 02 Acbd5 KO	Group 02 Acbd5 KO	Group 01 Acbd5 WT	Group 01 Acbd5 WT	Group 01 Acbd5 WT	Group 01 Acbd5 WT	Group 01 Acbd5 WT	Group 01 Acbd5 WT	Group 01 Acbd5 WT	Group 01 Acbd5 WT	Group 03 Quality Control pool	Group 03 Quality Control pool	Group 03 Quality Control pool
PC(28:1)	PC	C36H70NO8P	0.325209	0.678777	0.261462	0.228429	0.216605	0.190697	0.561952	0.451091	0.354114	0.338637	0.414618	0.207709	0.366649	0.337679	0.615965	0.764619	0.354251	0.352596	0.302116
PC(29:0)	PC	C37H74NO8P	0.896916	2.62863	0.922941	0.878818	0.834955	0.666189	1.25504	1.62795	1.22873	1.06456	1.3675	0.855798	1.22924	0.983674	1.81348	1.6557	1.04689	0.966245	1.07404
PC(30:0)	PC	C38H76NO8P	261.543	649.602	237.717	221.598	209.013	184.405	344.023	366.505	255.929	229.707	292.395	196.736	222.485	212.201	398.715	403.817	274.935	262.355	259.641
PC(30:1)	PC	C38H74NO8P	4.64879	12.4852	3.78173	3.71684	3.17277	3.20207	6.19181	6.10917	4.20031	3.4888	4.45163	2.9126	3.8086	3.40018	6.31793	7.53367	4.46865	4.39106	4.31496
PC(30:2)	PC	C38H72NO8P	0.536438	1.67138	0.49215	0.377719	0.473201	0.445933	1.13763	0.947509	0.667046	0.637704	0.625596	0.528814	0.580261	0.592468	1.10694	1.14717	0.684663	0.603974	0.671354
PC(31:0)	PC	C39H78NO8P	24.3316	65.0371	23.9512	24.1258	23.8583	18.9623	35.1538	38.3209	33.9425	32.0763	38.3424	29.034	32.4625	28.7088	47.4211	50.4267	31.6017	29.1991	29.2082
PC(31:1)	PC	C39H76NO8P	0.865505	1.8651	0.749844	0.816337	0.737996	0.54348	1.14324	1.03779	0.987546	0.849088	0.967718	0.773276	0.869421	0.828011	1.39088	1.58502	0.841716	0.859632	0.95579
PC(32:0)	PC	C40H80NO8P	3161.18	7524.69	3095.61	2805.48	2857.06	2114.31	4137.28	4410.31	3158.15	3160.6	3543.98	2571.16	2952.35	2849.25	4756.64	5363.22	3320.72	3126.71	3190.36
PC(32:1)	PC	C40H78NO8P	258.547	667.939	240.731	209.222	207.864	148.649	312.178	301.266	217.859	224.899	248.983	173.166	197.738	186.74	302.486	333.84	239.773	225.507	226.725
PC(32:2)	PC	C40H76NO8P	3.87974	9.66663	3.26076	3.46774	2.75039	2.47894	5.25132	4.57615	2.63004	3.83422	3.30322	2.4615	3.14038	2.05836	4.60986	5.18305	3.86735	3.28483	3.56477
PC(32:3)	PC	C40H74NO8P	1.65289	3.76236	1.45025	1.32475	1.31205	1.19249	2.43965	2.17294	1.9424	1.79289	1.92065	1.32546	1.59528	1.70436	2.24196	2.68218	1.59271	1.6065	1.514
PC(33:0)	PC	C41H82NO8P	9.15851	22.6185	8.80873	9.34517	8.74535	6.12437	13.1051	12.5641	12.8019	13.3586	13.7302	10.3329	11.4956	10.874	17.8209	17.5702	10.6379	10.3944	10.5676
PC(33:1)	PC	C41H80NO8P	6.08565	16.2953	5.95526	6.73966	6.21412	4.0857	9.23528	8.68556	7.21669	7.36177	7.35118	5.99137	6.65114	6.2443	8.52718	9.8271	7.22436	6.46579	6.38398
PC(33:2)	PC	C41H78NO8P	0.689735	1.94906	0.711293	0.7221	0.603489	0.493443	1.18834	0.760139	0.467066	0.559151	0.59684	0.30383	0.73043	0.407294	0.708161	0.75278	0.538064	0.666034	0.60276
PC(34:0)	PC	C42H84NO8P	540.498	1328.65	564.068	501.737	534.733	371.156	714.627	720.289	612.217	628.45	682.67	488.618	579.373	563.172	843.097	1035.08	557.332	551.216	524.451
PC(34:1)	PC	C42H82NO8P	1796.01	4344.32	1807.37	1569.71	1701.03	1160.78	2451.12	2339.87	1966.97	2087.36	2233.92	1606.57	1785.39	1812.07	2845.99	3098.97	1915.65	1799.93	1779.88
PC(34:2)	PC	C42H80NO8P	176.624	464.868	167.656	196.171	161.303	123.549	284.618	239.662	120.956	119.495	130.125	99.7473	118.965	104.651	194.968	194.095	170.91	161.714	160.605
PC(34:3)	PC	C42H78NO8P	10.7472	29.19	9.91579	10.6017	10.2679	7.35188	17.3198	13.4358	7.28843	6.73757	8.71011	5.16408	6.94261	6.46083	10.4079	10.6755	10.2806	9.53701	9.5791
PC(34:4)	PC	C42H76NO8P	1.77349	3.61473	1.62815	1.63284	1.37412	1.42556	2.55814	2.25632	1.31193	1.21061	1.50649	1.21696	1.07696	1.26984	2.33653	2.27567	1.4514	1.71498	1.43883
PC(35:0)	PC	C43H86NO8P	0.872077	1.36926	0.773864	0.803304	0.733467	0.400361	0.846502	1.11448	1.18495	1.02677	1.24823	0.994883	0.993266	1.03927	1.68105	1.49741	0.637248	0.886849	0.901515
PC(35:1)	PC	C43H84NO8P	5.04101	14.7921	6.13875	5.89884	5.69881	3.89918	7.92517	7.51744	8.66421	8.22971	8.44048	6.94325	7.52733	7.1596	11.0155	11.3504	7.22704	5.79452	6.03299
PC(35:2)	PC	C43H82NO8P	1.18496	2.83656	1.2714	1.61891	1.3242	0.857677	1.8143	1.39275	1.44468	1.14315	1.29794	1.18458	1.30367	1.4165	1.9388	1.98508	1.46007	1.26455	1.29577
PC(35:4)	PC	C43H78NO8P	0.283597	0.738442	0.274346	0.468897	0.226262	0.196396	0.355212	0.335588	0.278375	0.216213	0.306446	0.259143	0.173763	0.287727	0.467813	0.323312	0.320924	0.312664	0.346119
PC(36:0)	PC	C44H88NO8P	3.39374	9.83116	3.42514	3.40757	3.90679	2.90411	6.02292	4.50482	4.96964	4.787	5.38956	4.70639	5.57181	4.9385	5.89309	9.2103	3.66392	4.18998	4.32198
PC(36:1)	PC	C44H86NO8P	899.475	2087.73	890.363	741.034	846.551	550.123	1157.27	1148.26	992.24	1000.81	1078.77	787.792	881.428	913.536	1405.24	1588.57	932.129	849.193	885.707
PC(36:2)	PC	C44H84NO8P	165.648	409.217	171.415	178.715	156.073	109.285	241.898	223.936	219.484	223.531	232.874	176.742	192.355	197.094	318.641	346.623	197.177	177.101	186.555
PC(36:3)	PC	C44H82NO8P	73.2355	189.223	73.0752	72.9604	64.1701	45.7244	112.014	91.9256	64.6444	61.9783	62.7119	48.1055	56.8325	52.4216	88.4558	90.6962	73.332	67.9814	71.1268
PC(36:4)	PC	C44H80NO8P	388.122	924.232	434.095	396.347	354.313	248.996	519.647	521.055	324.916	335.072	348.123	257.027	274.866	296.163	516.77	536.863	383.882	347.195	375.941
PC(36:5)	PC	C44H78NO8P	19.6049	39.3998	17.7157	16.4656	15.4136	11.4663	22.4477	24.2453	11.4716	11.5468	13.5811	9.51938	10.2759	10.0985	16.964	18.1543	16.6347	13.6848	15.6839
PC(36:6)	PC	C44H76NO8P	3.04345	7.18691	2.5446	2.98924	2.92449	1.84045	4.43074	4.90652	3.23893	3.30521	3.37855	2.473	3.05513	2.80477	4.09814	4.9641	3.37528	2.97574	3.61093
PC(37:1)	PC	C45H88NO8P	0.906079	2.81635	1.00644	1.06153	1.07489	0.63979	1.51743	1.43388	1.74034	1.6627	1.56524	1.38895	1.50675	1.45841	2.17366	2.21155	1.06868	1.06006	1.40397
PC(37:2)	PC	C45H86NO8P	0.380425	0.56974	0.341913	0.394169	0.315113	0.0826014	0.47171	0.376154	0.501552	0.583857	0.549241	0.29284	0.534881	0.427295	0.672729	0.819428	0.411586	0.336914	0.441462
PC(37:3)	PC	C45H84NO8P	0.239968	0.253897	0.32546	0.286147	0.110551	0.133096	0.512114	0.0586904	0.33385	0.296708	0.321289	0.237115	0.211286	0.235462	0.485115	0.362098	0.233804	0.0763414	0.213044
PC(37:4)	PC	C45H82NO8P	1.7808	5.19892	2.51334	2.53874	1.7898	1.35029	2.85932	2.34034	2.30258	2.54144	2.26262	1.88379	1.84422	1.91191	3.24392	3.29033	2.03429	1.85086	1.83284
PC(38:0)	PC	C46H92NO8P	0.277297	0.543783	0.224736	0.195591	0.32571	0.188947	0.396616	0.358948	0.157065	0.318721	0.302957	0.188185	0.243974	0.23261	0.351223	0.485619	0.200082	0.236177	0.269369
PC(38:1)	PC	C46H90NO8P	5.89565	14.362	6.42469	5.40236	5.84624	3.57845	7.60087	7.39283	10.6678	10.7793	11.2083	8.75221	9.01472	9.47556	15.288	17.0828	7.21744	6.96844	7.42454
PC(38:2)	PC	C46H88NO8P	11.0242	27.4279	11.924	9.98471	10.2823	7.41574	15.9062	14.3262	20.4514	20.4645	19.7028	16.1384	17.3008	17.7295	28.3721	30.4467	14.8186	13.7829	13.8796
PC(38:3)	PC	C46H86NO8P	25.3516	67.6966	26.2442	23.551	23.1305	15.6349	36.7694	29.9012	30.4286	29.8082	29.9019	22.4494	24.7389	25.4	40.7124	41.7101	26.6732	24.8126	26.8302
PC(38:4)	PC	C46H84NO8P	516.986	1192.73	554.115	501.545	454.356	323.135	673.121	648.01	497.137	518.669	533.487	401.283	446.765	458.359	733.936	792.668	517.63	485.603	511.913
PC(38:5)	PC	C46H82NO8P	58.1285	142.324	65.1276	58.8099	25.4667	39.8097	80.3312	76.3461	58.6788	62.3639	65.022	47.5678	31.8412	55.1057	91.7812	91.6019	59.5436	58.2413	59.7384
PC(38:6)	PC	C46H80NO8P	1140.28	2786.29	1113.67	1065.69	1075.15	741.625	1592.9	1593.44	1218.91	1293.03	1314.73	974.621	1108.56	1121.3	1721.08	1993.9	1200.51	1116.07	1186.35
PC(38:7)	PC	C46H78NO8P	11.8304	24.7755	9.99553	10.1797	9.6587	6.90003	15.4677	15.4784	9.23467	9.52685	10.1039	6.98544	9.10896	8.45035	13.8541	15.5421	11.2153	9.6519	10.988
PC(39:4)	PC	C47H86NO8P	0.205179	0.790334	0.373221	0.732039	0.267357	0.348494	0.788932	0.519657	0.506893	0.372064	0.576985	0.422911	0.462498	0.435622	0.917463	0.697249	0.555717	0.499964	0.393651
PC(39:6)	PC	C47H82NO8P	6.90791	19.9339	8.05499	7.64912	7.31183	5.2122	10.9134	10.7087	10.1394	9.92354	10.2596	8.00958	9.25749	9.08513	12.5286	13.9078	8.98802	8.56357	7.81266
PC(40:1)	PC	C48H94NO8P	0.150161	0.760032	0.498514	0.32559	0.191792	0.236454	0.302915	0.248824	0.299603	0.323793	0.232895	0.21465	0.291993	0.364939	0.624001	0.418355	0.217203	0.356211	0.162053
PC(40:2)	PC	C48H92NO8P	0.43429	0.965435	0.458662	0.448457	0.329336	0.230327	0.720029	0.529975	0.488854	0.556929	0.519375	0.448004	0.535896	0.501951	1.13551	1.03678	0.279615	0.587656	0.395781
PC(40:3)	PC	C48H90NO8P	0.559187	1.25695	0.410437	0.328237	0.414875	0.322129	0.535561	0.550173	0.867826	0.705272	0.721293	0.462409	0.64141	0.477582	0.959517	0.959925	0.532727	0.409272	0.516766
PC(40:4)	PC	C48H88NO8P	23.8796	54.9247	26.4487	22.4096	21.26	15.1429	33.6831	30.486	23.0841	24.0713	25.9173	18.1357	21.2304	21.3909	36.1969	37.6916	25.3958	23.5304	25.1904
PC(40:6)	PC	C48H84NO8P	2243.72	5625.19	2183.52	2023.1	2123.07	1507.52	3157.7	3127.99	2436.8	2453.84	2695.54	1926.24	2239.47	2280.69	3491.93	3952.42	2431.65	2307.91	2368.12
PC(40:7)	PC	C48H82NO8P	160.186	370.832	157.282	138.336	143.912	110.718	227.812	224.053	192.336	184.671	195.863	139.296	167.109	161.202	283.365	306.821	176.564	166.315	172.282
PC(40:8)	PC	C48H80NO8P	14.1465	34.3042	14.3157	22.1913	17.4157	15.3635	31.244	28.2243	13.5376	11.3428	13.4589	8.61437	11.7307	10.6875	34.2531	32.5662	18.6743	17.4798	17.6009
PC(40:9)	PC	C48H78NO8P	1.56446	3.86857	1.62143	1.50496	1.72589	1.377	2.52717	2.81652	1.57784	1.63061	1.81857	1.05412	1.45943	1.40582	2.72889	3.41899	2.03689	2.16608	1.67612
PC(41:6)	PC	C49H86NO8P	5.297	14.7113	5.35315	5.9852	4.9545	3.93108	8.75822	7.89367	7.63503	7.39928	7.20644	5.90709	5.99144	6.64846	10.0881	8.79409	6.2987	6.65601	6.0922
PC(41:7)	PC	C49H84NO8P	0.203639	1.11348	0.284024	0.322914	0.353112	0.161866	0.457741	0.716696	0.591793	0.715487	0.563308	0.548336	0.429179	0.340304	0.854508	0.672468	0.419721	0.376581	0.500588
PC(42:2)	PC	C50H96NO8P	0.371368	1.08691	0.564435	0.418955	0.393863	0.374248	0.866002	0.471783	0.289592	0.181117	0.187582	0.0880071	0.0720357	0.162636	0.378093	0.648513	0.53591	0.376648	0.497297
PC(42:4)	PC	C50H92NO8P	2.2499	5.13175	2.23909	2.23846	2.07989	1.5319	3.59243	3.36389	1.82035	1.83294	2.04624	1.6078	1.66504	1.9034	3.34272	3.64218	2.16201	2.23722	2.6113
PC(42:5)	PC	C50H90NO8P	7.54112	16.1157	7.11174	6.45762	6.16318	4.7214	10.0919	8.66569	6.49363	6.09702	6.54736	4.89986	4.97834	5.38593	8.5906	9.24144	7.17025	6.37612	7.01955
PC(42:6)	PC	C50H88NO8P	46.2659	109.195	42.4288	40.1219	41.6471	30.0444	63.8	64.3635	43.8457	40.6473	45.5013	32.0905	37.0108	37.7127	61.7437	72.779	45.9439	42.3116	46.3086
PC(42:7)	PC	C50H86NO8P	14.1442	35.3094	14.2542	13.3404	13.3063	10.7783	21.8965	20.6586	25.0661	23.0515	24.007	17.5998	19.5823	19.0156	35.5545	38.9851	18.0379	17.1329	19.4479
PC(42:8)	PC	C50H84NO8P	17.792	49.6943	18.1391	16.3198	16.2206	14.3573	30.4544	28.2614	25.5212	22.7902	24.8425	19.2341	20.3473	20.7634	44.4024	40.8386	22.4191	20.9631	22.9799
PC(42:9)	PC	C50H82NO8P	27.3729	78.051	28.248	23.0583	22.3546	19.2074	44.838	38.5673	31.0339	28.4233	30.5685	22.4295	23.2656	25.6028	46.3227	45.7748	30.5083	27.9513	30.4027
PC(42:10)	PC	C50H80NO8P	97.9248	235.845	102.777	91.1775	92.7401	80.8431	157.284	163.117	110.151	95.0258	119.666	81.7642	90.9772	95.9785	188.739	197.79	114.753	105.836	116.003
PC(42:11)	PC	C50H78NO8P	7.87167	17.7423	7.11723	6.50364	6.76726	6.59201	12.5797	13.2823	9.61063	8.76508	10.9555	7.07435	7.92061	8.19633	15.1176	16.4748	8.40782	8.9199	9.56577
PC(44:4)	PC	C52H96NO8P	0.586951	0.682932	0.565822	0.57956	0.450303	0.359628	0.863812	0.952325	0.289564	0.233491	0.403587	0.229423	0.223811	0.225102	0.402223	0.607442	0.579562	0.484746	0.515229
PC(44:5)	PC	C52H94NO8P	1.31497	3.2785	1.42119	1.4038	1.22401	0.876787	2.12957	1.85115	0.999908	1.04283	1.2284	0.90934	0.786421	1.12969	1.24774	1.61357	1.4394	1.35633	1.24787
PC(44:6)	PC	C52H92NO8P	5.11754	12.354	4.55217	4.41968	4.21553	3.37248	7.24794	6.77161	4.55313	3.80227	4.70775	3.38669	3.79672	3.67212	6.29602	8.24273	5.19049	4.5581	5.22678
PC(44:7)	PC	C52H90NO8P	1.5077	3.10543	1.30977	1.02764	0.967558	1.07528	1.84074	1.83434	1.68603	1.59629	1.54784	1.35184	1.39134	1.36666	2.53905	2.90847	1.43828	1.43854	1.62346
PC(44:8)	PC	C52H88NO8P	1.43083	4.05295	1.57351	1.3775	1.18649	1.10897	2.56949	1.94717	2.30453	1.96869	2.27872	1.69068	1.58253	1.47326	3.51611	3.06596	1.6865	1.46219	1.75384
PC(44:9)	PC	C52H86NO8P	4.28164	11.4304	4.16986	3.36881	3.9497	2.97658	6.8982	5.76965	5.66512	4.90407	5.37838	4.00165	3.75578	4.34338	8.6168	7.56689	4.95684	4.23003	5.04734
PC(44:10)	PC	C52H84NO8P	13.3004	36.4102	13.9826	11.6993	11.8971	9.43998	21.2973	18.6259	16.9492	15.1249	17.6409	12.7068	13.3614	14.8174	27.5214	28.9381	15.6646	14.029	16.1659
PC(44:12)	PC	C52H80NO8P	1347.97	3305.37	1272.29	1129.47	1196.42	1124.87	2086.64	2396.89	1442.19	1411.03	1707.76	1174.49	1349.77	1303.7	2663.44	2812.64	1569.7	1425.16	1568.99
PC(44:13)	PC	C52H78NO8P	9.93048	22.4359	9.09705	8.3648	8.34742	7.67912	14.9153	15.886	6.70824	6.39495	7.91769	5.39576	6.42279	5.74357	12.1239	11.7476	9.72942	9.22998	9.323
PC(46:5)	PC	C54H98NO8P	0.317659	0.574149	0.130238	0.179716	0.214437	0.127158	0.118775	0.789059	0.291466	0.229424	0.353947	0.0703785	0.223606	0.185789	0.434476	0.286779	0.33584	0.292195	0.360683
PC(46:6)	PC	C54H96NO8P	3.75652	9.05215	3.32206	2.95978	3.37211	2.66272	5.25285	5.22707	3.65205	2.93712	3.11186	2.33638	2.79698	2.38454	4.18275	5.33972	3.54837	3.32583	3.65267
PC(46:7)	PC	C54H94NO8P	0.928422	2.86577	1.06167	0.727656	0.84342	0.747962	1.44651	1.4097	1.13209	1.02143	1.3178	0.839443	0.731662	0.904218	1.27484	1.7252	1.26425	1.10615	1.46879
PC(46:8)	PC	C54H92NO8P	0.462608	1.71193	0.435526	0.609188	0.603367	0.42043	0.828751	0.965832	0.687077	0.636102	0.66504	0.586111	0.646546	0.571167	1.15139	0.972698	0.536365	0.645339	0.798017
PC(46:9)	PC	C54H90NO8P	1.40424	2.99432	1.16658	1.12943	1.12317	1.00987	2.36501	1.91089	1.66448	1.46049	1.79318	1.20261	1.14973	1.21818	2.3177	2.50638	1.54132	1.30577	1.61154
PC(46:10)	PC	C54H88NO8P	5.38582	17.142	6.0331	5.01277	5.22128	4.52432	9.98888	9.1372	6.96128	6.06502	6.81327	4.97726	5.56071	6.20355	11.0937	11.2496	7.08321	6.08101	6.68285
PC(46:11)	PC	C54H86NO8P	22.3575	64.9604	21.7664	16.7273	17.9031	15.3917	35.3688	30.3638	23.5019	22.6564	27.1396	19.931	20.5672	21.2072	36.9254	34.6297	24.1779	22.4215	24.5311
PC(46:12)	PC	C54H84NO8P	106.872	297.975	100.276	85.515	98.6614	84.0488	163.743	173.43	114.342	109.296	127.395	89.1587	99.7987	94.449	198.015	204.42	121.402	112.962	115.374
PC(46:13)	PC	C54H82NO8P	0.998366	3.55561	1.03586	0.981999	1.03549	0.830829	1.85976	1.53511	0.853145	0.69228	0.917587	0.686013	0.729104	0.582705	1.45971	1.1211	1.13156	1.03261	1.13904
PC(48:4)	PC	C56H104NO8P	0.32489	0.973129	0.26092	0.221032	0.403984	0.270649	0.664302	0.358745	0.192671	0.402701	0.390134	0.210176	0.207938	0.248481	0.716547	0.507843	0.253276	0.363704	0.473331
PC(48:5)	PC	C56H102NO8P	2.17406	4.46369	1.61804	1.53783	1.79613	1.4298	3.35301	2.63742	2.09066	1.78107	2.09562	1.45752	1.5203	1.70972	2.4924	2.82607	2.32424	1.77854	2.10042
PC(48:6)	PC	C56H100NO8P	16.8206	40.1447	14.9168	14.6443	17.1839	12.035	25.3258	25.5448	20.3604	18.5143	20.0476	14.4894	15.9812	15.4466	25.7774	31.0203	19.7644	17.3993	19.1795
PC(48:7)	PC	C56H98NO8P	2.29195	5.7773	1.92256	1.45256	2.36136	1.4507	3.26121	4	3.38374	2.74657	3.01376	2.14024	2.28479	2.2049	4.03244	4.5094	2.70819	2.45495	2.40918
PC(48:8)	PC	C56H96NO8P	0.417254	0.942228	0.297775	0.256529	0.43076	0.313752	0.686913	0.384297	0.517911	0.405592	0.498064	0.436749	0.477921	0.40801	0.738954	0.728889	0.470586	0.386292	0.48534
PC(48:9)	PC	C56H94NO8P	0.357867	1.31117	0.546561	0.434192	0.497702	0.348883	0.74839	0.750121	0.753949	0.440781	0.753628	0.539179	0.500234	0.750872	0.946716	1.1057	0.705142	0.478752	0.64448
PC(48:10)	PC	C56H92NO8P	3.71338	10.2941	3.5833	3.09337	3.71809	2.74325	6.91805	6.4416	4.31404	3.75571	4.37829	2.83264	3.21212	3.78801	6.66356	7.76374	4.58866	4.2662	4.34426
PC(48:11)	PC	C56H90NO8P	21.5846	58.1203	19.967	16.1355	17.9432	14.2081	33.1098	31.3319	21.9878	20.7446	24.8616	16.8935	17.3777	18.2337	33.5161	32.6858	23.6637	21.3715	21.7711
PC(48:12)	PC	C56H88NO8P	21.5564	61.7454	19.5596	16.9604	19.9155	15.6517	33.1528	34.4029	23.9985	22.1213	26.4549	17.7249	19.3744	18.8649	38.3793	41.6794	25.4879	22.2838	23.5634
PC(50:1)	PC	C58H114NO8P	0.261691	0.321312	0.263056	0.277091	0.247746	0.195435	0.218137	0.256243				0.0239966					0.0947862	0.110443	0.0695156
PC(50:4)	PC	C58H108NO8P	0.403456	1.33092	0.415643	0.244841	0.322813	0.220043	0.395165	0.650678	0.190464	0.173182	0.255729	0.24953	0.143115	0.196026	0.553423	0.584017	0.304201	0.179001	0.346834
PC(50:5)	PC	C58H106NO8P	6.02051	14.3683	5.79588	5.84725	5.80169	4.77712	8.92964	8.89077	7.45071	7.08022	8.51229	5.78809	5.98855	6.75558	10.3052	11.9659	7.39447	6.67006	7.36907
PC(50:6)	PC	C58H104NO8P	20.1113	50.4174	18.2177	17.2845	18.9481	15.3565	26.8088	29.7297	24.2295	22.5838	24.9395	18.8357	20.6878	20.0745	33.7633	40.4612	22.1637	19.9719	22.6496
PC(50:7)	PC	C58H102NO8P	11.2927	28.1249	9.17185	8.06278	10.6666	7.41944	16.5014	15.8173	18.5055	16.2631	17.2743	12.503	13.1137	12.9672	22.1029	25.6276	13.8134	11.6245	13.4162
PC(50:8)	PC	C58H100NO8P	1.66968	5.18538	1.46759	1.36763	1.71785	1.27993	2.75816	2.55392	2.13733	1.51292	1.87299	1.37093	1.51192	1.52392	2.98838	3.12433	1.87641	1.82637	2.11002
PC(50:9)	PC	C58H98NO8P	1.09046	2.8007	0.997383	0.808322	0.956513	0.740793	1.57734	1.69403	1.54291	1.24575	1.47797	1.09122	1.02433	1.10302	2.06746	2.07928	1.17246	1.18401	1.31358
PC(50:10)	PC	C58H96NO8P	1.05766	3.22835	1.01241	0.920856	1.06895	0.814429	2.12054	1.80202	1.63402	1.30535	1.45937	0.982481	1.07649	1.27145	2.26695	2.57872	1.44901	1.45588	1.38902
PC(50:11)	PC	C58H94NO8P	8.01841	21.5699	7.04728	6.1515	6.97368	5.42274	12.7349	11.443	8.11345	7.50479	9.58848	6.29653	6.64763	6.83279	13.2141	13.0993	9.02283	8.52454	8.70031
PC(50:12)	PC	C58H92NO8P	12.6145	37.4941	11.3113	10.405	11.8858	9.3611	20.3745	21.0447	15.1537	13.9906	16.4364	10.9987	12.1905	11.0166	25.1651	26.0958	15.2831	14.1762	14.3503
PC(50:13)	PC	C58H90NO8P	0.11096	0.302016	0.0217487	0.124214	0.122808	0.0809519	0.188651	0.171961	0.121229	0.117369	0.0743185	0.0233975	0.132252	0.0552425	0.0917759	0.0466991	0.118319	0.0961894	0.0597069
PC(52:1)	PC	C60H118NO8P	0.288735	0.601643	0.380039	0.279954	0.310267	0.206518	0.331706	0.427507									0.18916	0.143642	0.0701552
PC(52:4)	PC	C60H112NO8P	1.58442	4.05709	1.87027	1.69225	1.66914	0.987882	1.85019	2.2613	0.251672	0.193721	0.420836	0.248829	0.247059	0.230528	0.257278	0.473936	1.43636	1.16286	1.23094
PC(52:5)	PC	C60H110NO8P	5.70563	11.9251	5.91726	5.4941	4.60927	3.71064	6.46699	7.41079	2.4442	2.27173	2.87316	1.92562	2.30306	2.24619	3.58773	3.83953	4.89841	4.30055	4.37556
PC(52:6)	PC	C60H108NO8P	11.3311	26.9729	10.3153	9.11711	9.32391	7.58589	13.5417	14.6902	11.0861	11.4945	12.8307	9.42374	10.3478	10.0313	16.3672	18.7689	11.502	10.4826	11.0399
PC(52:7)	PC	C60H106NO8P	9.59191	26.6196	8.1937	7.70262	9.23047	6.88647	12.7373	13.0305	17.6465	16.2779	17.3044	12.3256	13.8523	13.5824	22.0271	25.6789	12.3775	11.2774	11.4606
PC(52:8)	PC	C60H104NO8P	2.77261	7.71424	2.11892	2.04801	2.85591	2.2217	4.50254	4.04293	3.56944	3.22352	3.57159	2.59491	2.9157	2.88084	5.64759	5.00733	3.19611	2.94134	3.349
PC(52:9)	PC	C60H102NO8P	3.50012	9.48343	3.09142	2.73483	3.47263	2.56899	5.40373	5.06176	4.6562	4.08416	4.59467	3.21172	3.49372	3.96341	6.32833	6.7733	4.49665	3.68491	4.2164
PC(52:10)	PC	C60H100NO8P	13.7187	38.6569	13.0975	11.9244	14.6941	12.321	23.667	25.7588	19.2079	17.2531	19.7952	14.2378	15.4606	15.6813	30.907	33.4892	18.3675	17.2193	16.8552
PC(52:11)	PC	C60H98NO8P	17.5159	45.4905	16.2975	14.5329	16.1939	12.8253	28.7862	28.0681	17.408	16.0781	20.9404	13.2912	14.1519	15.5086	27.791	28.7245	20.3719	19.4967	18.507
PC(52:12)	PC	C60H96NO8P	22.1758	63.9182	20.6424	17.9945	21.5756	17.265	37.0853	37.1726	26.4555	24.4132	28.472	19.2333	20.7369	20.0865	42.8822	44.5578	26.8639	25.2398	24.8122
PC(52:13)	PC	C60H94NO8P	0.33147	0.966578	0.307291	0.258241	0.278264	0.270455	0.490861	0.470954	0.343595	0.263999	0.219567	0.140797	0.178778	0.2027	0.281527	0.264461	0.389925	0.29	0.346379
PC(54:4)	PC	C62H116NO8P	1.61662	3.96807	1.61217	1.25301	1.27702	0.870587	1.35748	2.02962								0.155444	1.24026	1.00906	1.09826
PC(54:5)	PC	C62H114NO8P	6.38161	13.3303	6.4116	5.51623	4.98547	3.94846	6.99784	7.44433	0.667781	0.475301	0.734427	0.540385	0.50352	0.644636	0.961194	1.10856	4.18547	4.33049	4.43842
PC(54:6)	PC	C62H112NO8P	12.6418	24.5619	12.8939	11.9173	10.4373	7.62485	12.7247	15.0781	3.13826	3.10368	3.68201	2.64046	3.244	3.05361	4.76651	5.38183	9.44557	8.38061	8.69195
PC(54:7)	PC	C62H110NO8P	4.58181	11.1644	4.58384	4.37838	4.17922	3.1597	5.29634	5.90317	5.89923	5.40494	6.3517	4.45456	4.94861	5.28606	8.13513	9.35674	5.16869	5.15388	5.12939
PC(54:8)	PC	C62H108NO8P	0.950912	2.99356	0.931509	0.961043	1.01883	0.867803	1.76711	1.53981	1.47062	1.34001	1.33035	1.02838	1.14651	1.26634	2.16545	1.92192	1.46354	1.22528	1.32532
PC(54:9)	PC	C62H106NO8P	3.79045	10.9243	3.37218	3.06141	3.84928	3.56469	6.40511	6.08022	5.93709	5.20939	6.45506	4.44123	4.72895	4.98108	9.25591	8.91974	5.23361	4.63163	4.713
PC(54:10)	PC	C62H104NO8P	20.769	68.2109	23.4834	22.2046	25.7163	21.4882	49.9885	43.8979	33.1676	28.5724	32.264	24.5786	26.4042	28.7848	60.4218	61.2245	34.4212	31.5164	31.2817
PC(54:11)	PC	C62H102NO8P	155.512	393.058	150.55	134.875	157.251	126.903	271.237	278.931	173.666	153.074	187.63	127.148	138.982	143.071	281.176	303.759	189.871	179.214	180.23
PC(54:12)	PC	C62H100NO8P	421.374	1101.66	397.65	372.952	437.67	347.843	707.536	760.302	481.916	444.543	520.71	361.069	402.221	397.707	797.067	893.351	520.567	490.385	492.519
PC(54:13)	PC	C62H98NO8P	4.23123	10.9387	3.89069	3.76162	3.8344	3.13922	7.02502	6.87964	3.11675	2.93174	3.35588	2.35743	2.66436	2.6222	5.08118	5.23913	4.53823	4.25548	4.03749
PC(56:4)	PC	C64H120NO8P	0.669148	1.92032	0.896341	0.838065	0.864026	0.475524	0.451133	0.926851									0.376699	0.508623	0.529063
PC(56:5)	PC	C64H118NO8P	4.40655	9.2358	4.64455	3.70351	2.66938	2.56203	4.23445	5.39935	0.0181688		0.0626231	0.0320723	0.0604169	0.013459		0.124472	2.78003	2.85402	1.44557
PC(56:6)	PC	C64H116NO8P	14.1195	30.8917	14.9705	12.7533	11.9178	8.8725	14.3098	16.7951	0.516901	0.416413	0.398816	0.359049	0.487002	0.407802	0.822144	0.87021	10.2502	9.09658	8.59852
PC(56:7)	PC	C64H114NO8P	6.05874	12.8361	6.25153	6.0715	5.03038	3.84068	6.37559	7.21216	0.741575	0.903112	1.04007	0.635257	0.790363	0.772606	1.6051	1.8121	4.23042	4.08927	4.22583
PC(56:8)	PC	C64H112NO8P	0.852321	1.93282	1.00862	0.932893	0.726182	0.58306	0.990712	1.18267	0.286481	0.200033	0.0751493	0.168274	0.175591	0.189706	0.357257	0.237076	0.603371	0.734482	0.745912
PC(56:9)	PC	C64H110NO8P	0.503155	1.06808	0.745663	0.627622	0.342062	0.337311	0.604546	0.566537		0.0810488	0.444047	0.783644	0.110507	0.0902673	0.569918	0.164612	0.388982	0.325709	0.227742
PC(56:12)	PC	C64H104NO8P	394.618	1057.99	368.216	350.993	419.867	344.815	625.191	690.055	517.737	478.844	532.655	394.766	433.663	431.253	826.134	980.951	500.188	465.048	488.902
PC(56:13)	PC	C64H102NO8P	3.8664	9.47103	3.27962	3.13395	3.31985	3.10289	5.81422	5.54612	3.11857	2.75826	3.18811	2.35052	2.76154	2.68575	5.08361	5.42206	3.78906	3.64349	3.66982
PC(58:4)	PC	C66H124NO8P	0.391214	0.899467	0.438841	0.298202	0.36548	0.156618	0.304831	0.558447									0.270879	0.268695	0.264889
PC(58:5)	PC	C66H122NO8P	2.00259	4.43299	2.14061	1.74016	1.74343	1.17799	2.01724	2.27006									1.29085	1.19922	1.38766
PC(58:6)	PC	C66H120NO8P	7.66791	15.5809	7.82843	7.2767	6.2364	4.78072	7.36727	8.7818	0.0518543	0.0691305			0.0472861		0.0960113	0.0891079	5.18173	5.04928	4.84448
PC(58:7)	PC	C66H118NO8P	7.01836	14.7609	7.45583	6.83756	5.96842	4.47133	7.43242	8.68038	0.188674	0.123335	0.232666	0.119733	0.159437	0.187405	0.308832	0.296662	4.95426	4.84831	4.3378
PC(58:8)	PC	C66H116NO8P	1.87074	3.71866	1.93589	1.79054	1.5592	1.19613	2.04189	2.40937	0.0339618			0.00887141			0.0141613	0.010467	1.2187	1.15809	1.10823
PC(58:9)	PC	C66H114NO8P	1.21491	1.97587	1.13995	1.01881	0.883884	0.628241	1.32699	1.3519	0.0280597	0.0594575	0.0236395	0.0121696	0.0419098	0.0155976	0.0953516	0.0768722	0.714074	0.635048	0.696967
PC(58:10)	PC	C66H112NO8P	1.63223	3.27218	1.78161	1.65854	1.38832	1.08314	1.97617	2.38455	0.0646405	0.0770143	0.0769246	0.0833766	0.117027	0.120904	0.298064	0.243843	1.10956	1.06664	1.21563
PC(58:11)	PC	C66H110NO8P	2.44535	1.80808	1.48016	2.68003	0.747807	0.725738	2.27363	2.44319	2.2505	1.91923	4.50294	1.8255	1.67041	3.58959	8.66946	12.3219	0.757231	1.37011	0.689843
PC(58:12)	PC	C66H108NO8P	42.9403	119.876	38.75	37.1132	45.0252	39.6819	61.0417	70.7404	65.5028	60.4986	67.0052	49.889	56.2096	54.3085	102.651	127.543	53.7811	51.218	56.6777
PC(58:13)	PC	C66H106NO8P	0.642216	1.77795	0.485175	0.501157	0.557965	0.597094	0.92824	1.06246	0.741474	0.726846	0.696148	0.466555	0.592499	0.621163	1.26108	1.15868	0.689704	0.672915	0.73422
PC(58:14)	PC	C66H104NO8P	0.118368	0.283946	0.122616	0.0859146	0.134918	0.0956964	0.104842	0.174452	0.150999	0.073406	0.164792	0.13238	0.0856114	0.0901677	0.196699	0.328836	0.0373453	0.0725486	0.143429
PC(60:4)	PC	C68H128NO8P	0.26848	0.440575	0.166203	0.177388	0.192914	0.170721	0.210556	0.235277									0.0943948	0.189262	0.154673
PC(60:5)	PC	C68H126NO8P	0.970999	1.97201	0.831	0.891014	0.772785	0.596356	0.89487	1.04604									0.575683	0.561771	0.615804
PC(60:6)	PC	C68H124NO8P	3.08885	6.89614	3.53287	3.17405	2.84216	2.20054	3.51144	3.8886									2.32697	1.9593	2.00717
PC(60:7)	PC	C68H122NO8P	3.9832	7.68707	4.23127	3.79887	3.17542	2.51839	4.5581	4.96104									2.75003	2.3556	2.43668
PC(60:8)	PC	C68H120NO8P	1.40976	2.99658	1.39612	1.31414	1.34952	0.951344	1.65597	1.82565									0.927623	0.883631	0.994782
PC(60:9)	PC	C68H118NO8P	0.743992	1.4344	0.659517	0.64133	0.572241	0.42502	1.00757	0.852126			0.0107601		0.00803447		0.0168541		0.430385	0.448581	0.392467
PC(60:10)	PC	C68H116NO8P	3.28769	6.24474	3.20744	2.64269	2.56778	2.21522	3.97783	4.16828	0.1349	0.0650734	0.128423	0.0813546	0.0945016	0.113468	0.232791	0.227904	1.98028	1.84169	2.43089
PC(60:11)	PC	C68H114NO8P	3.80784	7.29853	3.24349	2.87299	2.61031	2.45044	4.12395	4.59465	0.17131	0.169387	0.201153	0.132636	0.145978	0.20205	0.247042	0.387147	2.5213	2.31786	2.64266
PC(60:12)	PC	C68H112NO8P	3.06924	6.62384	2.76272	2.56778	2.26275	2.1832	3.43334	4.02997	1.14818	1.17153	1.358	0.962466	1.25681	1.1405	2.0674	2.56958	2.50811	2.41324	2.50157
PC(60:13)	PC	C68H110NO8P	0.201272	0.386972	0.1861	0.171232	0.164903	0.103415	0.21146	0.226492	0.0255178	0.00815773	0.0315892	0.0197659	0.00904222	0.0301355	0.0427391	0.0224084	0.16205	0.168711	0.126084
PC(62:5)	PC	C70H130NO8P	0.488065	1.10383	0.549874	0.411017	0.521533	0.349592	0.664735	0.805893									0.301727	0.36415	0.284686
PC(62:6)	PC	C70H128NO8P	1.60829	3.72367	1.61505	1.38458	1.46727	0.947109	1.85315	2.25288									1.17003	0.92726	1.00068
PC(62:7)	PC	C70H126NO8P	2.13688	4.5093	2.22873	2.01619	1.891	1.44688	2.54955	2.9688									1.44571	1.44914	1.31267
PC(62:8)	PC	C70H124NO8P	1.12038	2.1644	1.15375	0.836311	0.973622	0.593297	1.40442	1.34831									0.815134	0.772597	0.695481
PC(62:9)	PC	C70H122NO8P	0.492116	1.22746	0.520524	0.429302	0.478187	0.460335	0.692978	0.800116									0.42552	0.368861	0.444506
PC(62:10)	PC	C70H120NO8P	1.63277	3.84785	1.56846	1.33182	1.40842	1.24494	2.00188	2.3122			0.0113878	0.0102716			0.0170337		1.1981	1.05135	1.23453
PC(62:11)	PC	C70H118NO8P	1.50215	3.08919	1.3439	1.15221	1.19724	1.0011	1.65931	2.00268	0.0521097	0.0755019	0.0489391	0.0246753	0.0771995	0.0100987	0.122659	0.0603363	1.03349	1.04625	0.99943
PC(62:12)	PC	C70H116NO8P	4.8236	10.1278	4.27407	3.77343	3.72475	3.31925	5.20369	7.0219	0.310355	0.272326	0.389631	0.205408	0.266378	0.322328	0.518458	0.627117	3.41654	3.34707	3.4475
PC(62:13)	PC	C70H114NO8P	1.04602	2.09673	0.963036	0.782188	0.76498	0.721945	1.20276	1.50518		0.0218054	0.0330126	0.0111713	0.0403659	0.0282383	0.0715657	0.0676666	0.761533	0.627869	0.727632
PC(64:5)	PC	C72H134NO8P	0.408049	0.769288	0.35722	0.306341	0.410303	0.198943	0.417809	0.536595									0.245457	0.176677	0.18995
PC(64:6)	PC	C72H132NO8P	1.17153	2.29302	1.14848	1.03066	1.03713	0.72268	1.15653	1.47951	0.00901389								0.636141	0.741572	0.723211
PC(64:7)	PC	C72H130NO8P	1.76758	3.2848	1.57205	1.38148	1.44873	1.05806	1.87687	2.13001									1.14658	1.02395	1.05151
PC(64:8)	PC	C72H128NO8P	1.022	2.01636	1.03536	0.766972	0.830564	0.7382	1.1787	1.36104									0.617808	0.667373	0.667977
PC(64:9)	PC	C72H126NO8P	0.40495	0.869571	0.381178	0.331613	0.398905	0.285101	0.600352	0.670135									0.329749	0.265834	0.316055
PC(64:10)	PC	C72H124NO8P	1.03946	2.08146	0.883324	0.785234	0.81878	0.704897	1.14232	1.51171									0.664898	0.697643	0.716678
PC(64:11)	PC	C72H122NO8P	1.12086	2.43847	1.05669	0.771626	0.953063	0.861238	1.44664	1.74189		0.0212438							0.762019	0.793848	0.83892
PC(64:12)	PC	C72H120NO8P	2.1913	4.87637	2.09379	1.71996	1.85137	1.63274	2.6234	3.34753	0.069269	0.0627743	0.0784444	0.0228	0.0496244	0.0221275	0.111636	0.090851	1.57335	1.56837	1.57247
PC(64:13)	PC	C72H118NO8P	0.898109	1.68464	0.748312	0.654977	0.712403	0.630794	1.07938	1.38581									0.721306	0.62738	0.60465
PC(66:5)	PC	C74H138NO8P	0.339463	0.566664	0.249202	0.353349	0.331848	0.262248	0.490384	0.455695									0.22941	0.237785	0.227147
PC(66:6)	PC	C74H136NO8P	1.19121	2.18734	1.01545	0.927973	0.913258	0.724493	1.22412	1.45587									0.744944	0.65709	0.73749
PC(66:7)	PC	C74H134NO8P	1.69079	2.76731	1.4266	1.14528	1.26303	1.03366	1.85121	2.08858									1.00149	1.01079	1.04053
PC(66:8)	PC	C74H132NO8P	0.976939	2.01194	0.915248	0.698108	0.774475	0.672482	1.20664	1.3292									0.667798	0.584083	0.678332
PC(66:9)	PC	C74H130NO8P	0.372279	0.918345	0.331199	0.315466	0.337955	0.274126	0.509152	0.580758									0.285734	0.178774	0.273383
PC(66:10)	PC	C74H128NO8P	0.649258	1.39704	0.637777	0.52376	0.56624	0.398583	0.887147	1.00217		0.00954517							0.483486	0.502436	0.527207
PC(66:11)	PC	C74H126NO8P	0.721991	1.57802	0.789359	0.584204	0.833305	0.667533	1.08648	1.46504	0.00939531	0.00958746	0.0628845	0.0125542	0.00768495	0.0264399		0.0295123	0.725934	0.70947	0.603399
PC(66:12)	PC	C74H124NO8P	1.25094	2.4863	1.01946	0.858859	0.988509	0.948451	1.48037	1.86211	0.0654901	0.101757	0.106272	0.060964	0.0598849	0.0629248	0.118625	0.189359	0.942839	0.818385	0.815929
PC(66:13)	PC	C74H122NO8P	0.626916	1.32644	0.566704	0.479179	0.45637	0.480949	0.750479	1.0877									0.463389	0.478805	0.404874
PC(68:5)	PC	C76H142NO8P	0.383533	0.63823	0.383159	0.246933	0.195054	0.296879	0.344268	0.413608									0.249548	0.160904	0.209335
PC(68:6)	PC	C76H140NO8P	1.02522	2.33431	1.0139	0.873478	0.988305	0.839493	1.44043	1.68402								0.0184745	0.847094	0.720897	0.797101
PC(68:7)	PC	C76H138NO8P	1.63282	3.17427	1.45824	1.19287	1.29235	1.13875	1.95162	2.18992					0.00866604				1.04282	1.03398	1.00787
PC(68:8)	PC	C76H136NO8P	1.00966	2.15813	0.868284	0.644667	0.762093	0.691404	1.20705	1.2399									0.727083	0.585698	0.660047
PC(68:9)	PC	C76H134NO8P	0.381324	0.685412	0.384597	0.287918	0.318132	0.31332	0.530239	0.629011									0.294247	0.283731	0.263876
PC(68:10)	PC	C76H132NO8P	0.557089	1.02676	0.441609	0.387313	0.48033	0.41768	0.671899	0.813445				0.00656806					0.431925	0.44232	0.385767
PC(68:11)	PC	C76H130NO8P	0.68956	1.41706	0.575968	0.463494	0.539957	0.445565	0.869981	1.02142	0.0372343	0.0241355	0.0124867	0.015185	0.00970658	0.0104812	0.0465843	0.0187738	0.460158	0.407821	0.517743
PC(68:12)	PC	C76H128NO8P	0.628933	1.37363	0.578085	0.476649	0.587054	0.567186	0.861266	1.15434	0.0680209	0.0474671	0.0808305	0.0537217	0.0694286	0.0397337	0.0972394	0.0894262	0.566119	0.519189	0.52682
PC(68:13)	PC	C76H126NO8P	0.462034	0.824076	0.355771	0.295459	0.288524	0.324577	0.539759	0.660852			0.010302						0.393065	0.300715	0.313951
PC(70:5)	PC	C78H146NO8P	0.381687	0.750073	0.288874	0.260372	0.372551	0.190742	0.453464	0.517151							0.0133862		0.194848	0.225066	0.19631
PC(70:6)	PC	C78H144NO8P	1.13597	2.53489	1.02746	0.932443	1.11757	0.866076	1.30503	1.66839							0.0118709		0.782271	0.803311	0.795911
PC(70:7)	PC	C78H142NO8P	1.55581	3.45765	1.40127	1.17985	1.26966	1.16047	1.91701	2.25702	0.00997508					0.00842616			1.14782	1.08858	1.11817
PC(70:8)	PC	C78H140NO8P	0.905839	1.92663	0.822115	0.668306	0.78908	0.650756	1.11368	1.40987		0.0102814							0.655061	0.724518	0.664889
PC(70:9)	PC	C78H138NO8P	0.304032	0.751772	0.333275	0.293088	0.285144	0.299832	0.398743	0.375426				0.00484359					0.266438	0.27115	0.256766
PC(70:10)	PC	C78H136NO8P	0.430919	0.891279	0.431609	0.354914	0.371152	0.334885	0.497714	0.596086									0.354899	0.328839	0.343223
PC(70:11)	PC	C78H134NO8P	0.404704	0.84589	0.379106	0.327549	0.411224	0.387813	0.577008	0.618572			0.00841053						0.312824	0.327463	0.344724
PC(70:12)	PC	C78H132NO8P	0.386247	0.865309	0.346083	0.32885	0.365305	0.330977	0.476892	0.643172		0.00981342				0.00813876	0.0169298		0.321725	0.362244	0.34384
PC(70:13)	PC	C78H130NO8P	0.321738	0.533524	0.271526	0.223128	0.200191	0.210384	0.289127	0.505512									0.229506	0.178468	0.218698
PC(72:6)	PC	C80H148NO8P	0.887717	2.01117	0.878528	0.585096	0.868807	0.76214	1.20815	0.731167									0.634977	0.702753	0.711636
PC(72:7)	PC	C80H146NO8P	1.38409	3.07194	1.34292	1.08095	1.20158	1.03098	1.68666	2.24126								0.0165775	1.01377	1.10824	1.05065
PC(72:8)	PC	C80H144NO8P	0.735477	1.67995	0.712686	0.638288	0.642916	0.610157	1.09576	1.24261									0.683272	0.592054	0.634016
PC(72:9)	PC	C80H142NO8P	0.297884	0.638571	0.333113	0.263478	0.258166	0.26343	0.431977	0.504525					0.00759939		0.0154481		0.162393	0.266958	0.245717
PC(72:10)	PC	C80H140NO8P	0.281895	0.855868	0.398731	0.295823	0.306712	0.310682	0.49375	0.610382									0.309294	0.191229	0.212921
PC(72:11)	PC	C80H138NO8P	0.329307	0.639003	0.349415	0.276555	0.293893	0.328392	0.4842	0.620805									0.320553	0.252115	0.307476
PC(72:12)	PC	C80H136NO8P	0.336595	0.582941	0.285103	0.205343	0.218707	0.210339	0.328804	0.381075									0.192967	0.16903	0.245222
PC(72:13)	PC	C80H134NO8P	0.2011	0.338679	0.177824	0.126228	0.155361	0.150021	0.244602	0.336599							0.0132957		0.119154	0.113111	0.129322
PC(74:6)	PC	C82H152NO8P	0.653697	1.27101	0.681014	0.563903	0.525191	0.538774	0.854089	0.998411						0.0112029			0.468676	0.54662	0.492233
PC(74:7)	PC	C82H150NO8P	1.11167	2.11123	1.00878	0.883958	0.965721	0.831975	1.3404	1.52733									0.879444	0.825205	0.860698
PC(74:8)	PC	C82H148NO8P	0.677765	1.48715	0.607085	0.589398	0.508195	0.539263	0.877419	1.03523									0.58366	0.476327	0.547308
PC(74:9)	PC	C82H146NO8P	0.267179	0.690976	0.189438	0.20922	0.219848	0.225812	0.411045	0.487925				0.0133907		0.0113061		0.0124907	0.213642	0.191914	0.248028
PC(74:10)	PC	C82H144NO8P	0.302569	0.56387	0.295169	0.232116	0.336043	0.142763	0.36662	0.503337					0.0103088		0.0108593		0.200338	0.242083	0.198588
PC(74:11)	PC	C82H142NO8P	0.26916	0.584569	0.231303	0.177482	0.272101	0.263844	0.357602	0.494957									0.188909	0.212006	0.220045
PC(74:12)	PC	C82H140NO8P	0.1987	0.435663	0.218029	0.148571	0.167282	0.176032	0.250141	0.302413									0.111935	0.118184	0.151164
PC(74:13)	PC	C82H138NO8P	0.10374	0.264233	0.105237	0.0563753	0.0765559	0.103779	0.169659	0.182245									0.0857513	0.0677043	0.0732515
PC(76:6)	PC	C84H156NO8P	0.346213	0.788988	0.350476	0.362838	0.406772	0.330051	0.421544	0.530649									0.260393	0.290413	0.282491
PC(76:7)	PC	C84H154NO8P	0.773306	1.59473	0.796738	0.660306	0.680166	0.613623	0.987667	1.05057	0.0145011								0.622678	0.573585	0.565261
PC(76:8)	PC	C84H152NO8P	0.493435	1.36082	0.444117	0.449183	0.475093	0.430375	0.731432	0.778461									0.409506	0.38553	0.458137
PC(76:9)	PC	C84H150NO8P	0.204725	0.468345	0.200429	0.195328	0.144792	0.178213	0.295695	0.282771									0.170018	0.171452	0.145095
PC(76:10)	PC	C84H148NO8P	0.237463	0.585847	0.188306	0.182554	0.206722	0.212568	0.321896	0.359856									0.191545	0.197441	0.203099
PC(76:11)	PC	C84H146NO8P	0.233568	0.477805	0.217071	0.191394	0.200275	0.166667	0.287926	0.296085	0.00798633		0.0225637	0.0131827	0.0102147	0.0171468		0.0110336	0.12642	0.163226	0.167302
PC(76:12)	PC	C84H144NO8P	0.151843	0.251169	0.0877715	0.102695	0.112329	0.13993	0.191573	0.148749			0.00801908						0.0996757	0.103182	0.0828352
PC(76:13)	PC	C84H142NO8P	0.0687381	0.0737093	0.061235	0.0766866	0.051382	0.045827	0.0623013	0.0935619									0.0141841	0.0167325	0.0606754
PC(78:6)	PC	C86H160NO8P	0.265009	0.4593	0.126342	0.222388	0.22411	0.108846	0.354598	0.301017									0.205815	0.120978	0.196864
PC(78:7)	PC	C86H158NO8P	0.54255	1.13012	0.436386	0.411857	0.496208	0.480772	0.571731	0.800126			0.0113608						0.329916	0.357663	0.430976
PC(78:8)	PC	C86H156NO8P	0.356911	0.867437	0.351158	0.310673	0.378655	0.346696	0.504071	0.649647			0.00925414						0.283861	0.248423	0.308412
PC(78:9)	PC	C86H154NO8P	0.0708208	0.356667	0.163238	0.136466	0.09619	0.206087	0.246301	0.285271									0.0939025	0.142296	0.060505
PC(78:10)	PC	C86H152NO8P	0.165453	0.238584	0.117872	0.137374	0.156672	0.180399	0.234275	0.226922									0.128961	0.109767	0.170199
PC(78:11)	PC	C86H150NO8P	0.180097	0.365114	0.172285	0.120039	0.0973649	0.134378	0.182778	0.302646			0.00580627						0.101744	0.0834677	0.119586
PC(78:12)	PC	C86H148NO8P	0.145598	0.283126	0.159737	0.124572	0.145591	0.146728	0.268438	0.376607	0.102813	0.121623	0.0172045	0.0927648	0.0275464	0.111123	0.0997075	0.130726	0.273927	0.202548	0.112273
PC(80:7)	PC	C88H162NO8P	0.249925	0.89919	0.304872	0.162986	0.223752	0.259645	0.317167	0.515353									0.230529	0.227408	0.254491
PC(80:8)	PC	C88H160NO8P	0.256952	0.702499	0.234019	0.234983	0.239155	0.221764	0.400558	0.380037									0.144647	0.191428	0.188789
PC(80:9)	PC	C88H158NO8P	0.0827677	0.324617	0.120837	0.0967157	0.116809	0.0934644	0.1903	0.20144									0.0789362	0.103784	0.0942369
PC(80:10)	PC	C88H156NO8P	0.0699842	0.230471	0.148408	0.0730749	0.101382	0.096849	0.179531	0.172138									0.0638011	0.0900187	0.0625009
PC(80:11)	PC	C88H154NO8P	0.118818	0.343244	0.117259	0.074648	0.134211	0.145121	0.20533	0.180981									0.0780162	0.0942956	0.102569
PC(80:12)	PC	C88H152NO8P	0.049947	0.155936	0.0801796	0.0403953	0.0669125	0.0636392	0.054491	0.176957									0.0347846	0.0342272	0.0216999
PC(82:7)	PC	C90H166NO8P	0.176962	0.364484	0.180708	0.1688	0.16574	0.141791	0.180736	0.297665									0.131265	0.118101	0.124414
PC(82:8)	PC	C90H164NO8P	0.214139	0.365964	0.143762	0.14975	0.137477	0.162045	0.233463	0.275015			0.0085426						0.154263	0.109485	0.156743
PC(82:9)	PC	C90H162NO8P	0.102791	0.208967	0.0635322	0.067894	0.0476297	0.0711732	0.106169	0.130474									0.037321	0.0617099	0.0596054
PC(82:10)	PC	C90H160NO8P	0.0537392	0.0764459	0.076631	0.054067	0.061034	0.0329744	0.0459388	0.143863									0.0363357	0.02211	0.0844195
PC(82:11)	PC	C90H158NO8P	0.0624516	0.179614	0.0995743	0.0672905	0.085396	0.0537902	0.101079	0.155314									0.0601435	0.0655593	0.0540455
PC(84:7)	PC	C92H170NO8P	0.0800126	0.262662	0.0791663	0.0714685	0.0988854	0.0831962	0.126506	0.116967									0.0553341	0.0454667	0.0428881
PC(84:8)	PC	C92H168NO8P	0.0919413	0.35259	0.0719469	0.0839408	0.0765863	0.0938506	0.117497	0.200857					0.00602933				0.104524	0.0488801	0.102564
PC(84:9)	PC	C92H166NO8P	0.0385944	0.170617	0.0413561	0.0174336	0.0391059	0.0414225	0.0932286	0.113276									0.0226377	0.0141303	0.0207065
PC(84:11)	PC	C92H162NO8P	0.056152	0.0405821	0.0277906	0.0495194	0.0235266	0.0648949	0.0673634	0.0575313									0.0349102	0.0366704	0.0336275
PC(O+P-30:0)	PC[O+P]	C38H78NO7P	0.293105	1.2716	0.297955	0.315031	0.371312	0.199873	0.298275	0.525585	0.546146	0.684578	0.707129	0.469934	0.569915	0.48455	0.881733	1.19221	0.549752	0.360533	0.451578
PC(O+P-30:1)	PC[O+P]	C38H76NO7P	2.67806	4.74573	2.70409	2.36952	2.12198	1.72478	3.83844	4.02133	4.08663	4.3117	5.76334	4.0724	4.1841	4.10182	7.80446	7.8491	3.65417	3.51513	3.25052
PC(O+P-31:1)	PC[O+P]	C39H78NO7P	0.190211		0.14305	0.117204	0.037351	0.105349	0.322279	0.131685	0.463531	0.258622	0.441933	0.290381	0.369371	0.261195	0.565793	0.636321	0.327853	0.304778	0.238908
PC(O+P-32:0)	PC[O+P]	C40H82NO7P	4.53521	11.619	4.77792	4.58049	4.64463	3.29433	6.73174	6.54036	5.0099	5.69753	6.23226	4.25868	5.03554	4.93749	7.25711	8.09586	5.24047	4.91576	4.67717
PC(O+P-32:1)	PC[O+P]	C40H80NO7P	20.7686	38.3307	21.5696	19.8584	18.3499	13.282	27.9716	29.5137	31.5284	37.1726	40.729	30.8874	33.1028	31.7649	53.8259	58.3749	26.0424	25.5787	25.7429
PC(O+P-32:2)	PC[O+P]	C40H78NO7P	4.0269	7.3999	3.93047	3.38463	3.03723	2.19172	5.3792	4.76832	5.69402	6.27078	7.4837	4.90364	5.99928	5.19579	8.41317	9.74208	4.79108	4.3847	4.58524
PC(O+P-34:0)	PC[O+P]	C42H86NO7P	3.64761	8.02664	3.60449	3.30518	3.45639	2.36848	5.10859	4.64767	6.15544	6.28228	7.00919	4.96657	5.76331	5.90819	8.73999	10.1347	4.62544	4.32297	4.43143
PC(O+P-34:1)	PC[O+P]	C42H84NO7P	7.19175	16.9871	7.28954	6.5438	6.97237	4.87212	10.2892	9.58989	13.2002	13.3957	15.003	11.0574	12.4536	12.4343	18.8554	21.495	9.78835	8.66873	9.2128
PC(O+P-34:2)	PC[O+P]	C42H82NO7P	31.7565	54.6077	31.6213	26.1756	27.8825	19.2035	45.3553	41.043	36.509	38.4146	43.7989	32.4966	34.6237	35.3936	54.56	58.9222	33.823	31.9529	31.0568
PC(O+P-34:3)	PC[O+P]	C42H80NO7P	3.30695	5.45681	3.31129	2.89905	3.00266	1.97689	4.97758	3.85973	2.41459	2.10031	2.54932	1.79032	2.16765	1.82384	3.66737	3.74072	3.14151	2.76729	2.65386
PC(O+P-36:0)	PC[O+P]	C44H90NO7P	0.305847	0.328017	0.222271	0.293475	0.440685	0.194434	0.543369	0.268344	0.48151	0.524398	0.499953	0.305126	0.417217	0.437697	0.878157	0.854451	0.189337	0.241363	0.32537
PC(O+P-36:1)	PC[O+P]	C44H88NO7P	0.121915	0.278117	0.125618	0.157947	0.154436	0.105757	0.136954	0.241294	0.482186	0.459672	0.490583	0.43288	0.441171	0.474072	0.830102	0.90057	0.375728	0.283234	0.279141
PC(O+P-36:2)	PC[O+P]	C44H86NO7P	1.55512	2.7373	1.48411	1.46413	1.29036	0.98739	1.96971	1.66116	2.4409	2.82068	2.64049	1.90238	2.38381	2.44367	3.53561	3.54239	1.78737	1.46792	1.61046
PC(O+P-36:3)	PC[O+P]	C44H84NO7P	1.10537	1.87953	0.983029	0.872895	0.952839	0.621767	1.51558	1.27896	1.57389	1.93201	1.59902	1.29355	1.39679	1.31269	2.53555	2.21502	1.3412	0.940894	1.36468
PC(O+P-36:4)	PC[O+P]	C44H82NO7P	4.0079	8.87006	4.76505	4.06768	3.1835	2.53125	6.86605	5.07206	4.70328	5.17133	4.73218	4.16291	4.11565	4.17072	7.52551	7.34055	4.66027	4.23734	4.53959
PC(O+P-36:5)	PC[O+P]	C44H80NO7P	25.9287	34.7623	29.719	21.6416	20.2941	15.534	32.2181	34.7093	24.7932	23.5328	28.8686	18.4467	21.0813	22.121	39.973	40.5497	25.3291	23.024	24.1782
PC(O+P-36:6)	PC[O+P]	C44H78NO7P	1.6564	2.09082	1.17643	1.14469	1.20174	0.780544	2.06644	1.74884	1.0532	0.923535	1.09729	0.896157	0.764203	0.6006	1.16667	0.900539	1.30126	1.02651	1.04404
PC(O+P-38:4)	PC[O+P]	C46H86NO7P	1.18411	3.2889	1.49566	1.44385	1.06839	0.948421	1.36496	1.75067	1.75729	2.01994	2.11435	1.54343	1.58361	1.5073	3.54728	2.82119	1.59853	1.43909	1.48668
PC(O+P-38:5)	PC[O+P]	C46H84NO7P	3.92882	6.23009	4.96237	3.4635	3.08952	2.53772	5.24769	5.1512	5.34251	5.24367	5.7958	3.98459	4.79413	4.73731	9.68828	9.58989	4.28195	4.32156	4.30194
PC(O+P-38:6)	PC[O+P]	C46H82NO7P	5.3274	11.0527	5.4897	5.24924	4.56833	3.60657	7.80368	6.84883	9.51999	9.27892	10.2622	7.38868	8.03073	8.32452	15.3582	15.2468	7.1749	6.55454	6.57269
PC(O+P-38:7)	PC[O+P]	C46H80NO7P	3.53241	4.48464	3.74056	3.66686	2.53208	2.26674	4.5608	4.58521	3.7294	4.31552	4.37454	3.0972	3.97546	3.80874	6.78816	7.51667	3.83583	3.63828	3.82424
PC(O+P-40:4)	PC[O+P]	C48H90NO7P	0.35441	1.01915	0.467469	0.431762	0.304629	0.282498	0.675885	0.728085	0.699351	0.659936	0.606048	0.58398	0.636662	0.581058	1.69332	1.62831	0.682437	0.607913	0.636214
PC(O+P-40:5)	PC[O+P]	C48H88NO7P	0.31191	0.713877	0.42549	0.373855	0.225358	0.203341	0.508738	0.716352	0.727418	0.700307	0.805079	0.462657	0.538407	0.597107	1.05492	1.05262	0.602357	0.393834	0.558012
PC(O+P-40:6)	PC[O+P]	C48H86NO7P	2.31162	5.18634	2.50853	2.58008	2.05449	1.74404	3.06763	3.48207	5.03101	4.87976	5.58571	4.16162	4.53885	4.22081	8.58416	8.80334	3.51071	3.4644	3.57306
PC(O+P-40:7)	PC[O+P]	C48H84NO7P	2.34453	4.96548	2.34139	2.32062	2.00798	1.63061	3.2929	3.22236	4.19295	4.01399	4.25428	3.26068	3.67355	3.75714	7.45066	7.26732	3.16663	2.9809	3.29663
PC(O+P-40:8)	PC[O+P]	C48H82NO7P	0.301879	0.575716	0.264676	0.386485	0.302159	0.30328	0.58575	0.250945	0.651129	0.448725	0.749426	0.472248	0.538824	0.476685	1.01826	1.09737	0.640122	0.314891	0.404853
PC(O+P-42:4)	PC[O+P]	C50H94NO7P	0.14135	0.0686824	0.0307516	0.185653	0.0763643	0.0677482	0.26919	0.198083	0.278098	0.113317	0.333178	0.164606	0.174452	0.174095	0.735232	0.782753	0.0802169	0.116833	0.19551
PC(O+P-42:6)	PC[O+P]	C50H90NO7P	0.240007	0.261837	0.294286	0.255489	0.272989	0.117668	0.276938	0.119299	0.36451	0.361153	0.415011	0.343451	0.51988	0.543222	0.892794	0.878195	0.248948	0.316358	0.280955
LPC(14:1)	LPC	C22H44NO7P	0.23602	1.52341	0.168235	0.237463	0.265924	0.248573	0.305308	0.673502	0.365012	0.230406	0.67477	0.264329	0.391222	0.384841	0.760282	0.570675	0.353115	0.391282	0.386112
LPC(14:2)	LPC	C22H42NO7P	0.302858	1.61385	0.295704	0.235966	0.342916	0.205428	0.414181	0.534095	0.41408	0.257318	0.543441	0.25282	0.394474	0.342669	0.653751	0.425592	0.347709	0.420044	0.440662
LPC(15:0)	LPC	C23H48NO7P	3.33911	9.99164	2.36668	3.39882	4.41111	4.01089	6.97917	9.66245	4.98138	4.10261	6.78032	3.87055	4.15025	3.19492	11.9277	10.4008	5.42866	5.20896	5.01101
LPC(16:0)	LPC	C24H50NO7P	2018.75	3884.85	1485.14	1805.67	2648.34	2154.13	3799.01	5274.45	2319.31	1962.5	3150.42	1832.01	1955.67	1609.47	6118.73	5652.69	2818.52	2694.94	2787.28
LPC(16:1)	LPC	C24H48NO7P	74.2829	401.24	52.3148	58.7803	74.0282	53.0529	91.4373	159.24	73.1883	57.7318	132.276	70.5997	73.1774	58.5608	159.227	117.34	97.0458	91.0796	93.975
LPC(16:2)	LPC	C24H46NO7P	0.511519	3.75585	0.459339	0.512373	0.547077	0.453723	0.623703	1.43149	0.813774	0.550491	1.6418	0.904162	0.93908	0.943079	1.27264	1.13654	0.779615	0.915491	0.670806
LPC(16:3)	LPC	C24H44NO7P	0.535042	4.64387	0.558339	0.470288	0.503436	0.58651	0.777197	1.15265	0.918612	0.560685	1.78996	0.879763	0.888865	0.943003	1.05808	1.54255	0.733181	0.953932	0.719264
LPC(17:0)	LPC	C25H52NO7P	6.21808	13.326	6.25122	8.60215	9.25989	6.84051	13.1872	15.6495	10.119	8.90715	14.0181	9.24513	8.68584	7.10031	24.3409	21.8515	10.3974	10.2751	11.0326
LPC(17:1)	LPC	C25H50NO7P	1.34175	7.73569	1.47949	1.94454	2.18416	1.49302	2.71749	4.2989	2.14345	1.3705	3.60317	2.14035	2.11154	1.71052	4.23638	3.62465	2.59141	2.60714	2.68138
LPC(18:0)	LPC	C26H54NO7P	1009.07	1685.98	815.327	1018.01	1307.53	1093.94	2041.92	2356.06	1188.22	1084.58	1544.19	920.574	1033.19	849.994	3081.08	3263.8	1447.36	1425.49	1417.77
LPC(18:1)	LPC	C26H52NO7P	754.886	2980.13	610.708	665.083	841.907	642.673	1159.71	1741.2	963.227	789.332	1634.84	885.321	903.75	744.467	2336.65	1798.63	1110.7	1078.84	1096.77
LPC(18:2)	LPC	C26H50NO7P	103.012	550.402	85.5503	151.876	120.186	99.0743	164.13	261.627	77.5097	66.3474	133.947	88.3324	98.7593	68.6571	199.94	157.88	141.411	140.266	139.698
LPC(18:3)	LPC	C26H48NO7P	2.70726	26.9438	1.96744	2.94799	2.52928	1.43887	3.29098	5.83186	2.29459	1.95576	5.36098	2.56042	3.51872	2.41213	3.00929	2.34483	4.5575	4.55607	3.69813
LPC(19:0)	LPC	C27H56NO7P	1.36594	2.76857	1.74111	2.85733	1.83774	1.74478	3.44976	2.59343	2.27951	2.12957	2.58053	2.00957	1.98061	1.46535	5.31609	4.78404	2.4884	2.27511	2.4203
LPC(19:1)	LPC	C27H54NO7P	0.372702	1.18001	0.428874	0.819937	0.530552	0.411034	1.06414	0.915314	1.03428	0.996781	1.64221	1.05448	0.899145	0.762442	2.49486	1.82448	0.811125	1.12277	0.984416
LPC(20:0)	LPC	C28H58NO7P	3.94457	6.48729	3.42057	4.36795	4.25839	4.01559	6.86674	7.35218	4.71561	4.5322	5.07368	3.83771	3.9332	3.1923	12.3787	13.7047	5.27495	4.72899	5.18717
LPC(20:1)	LPC	C28H56NO7P	8.06033	16.0735	6.28688	8.2412	9.44117	8.93539	14.607	19.3664	16.8968	14.7167	24.3351	13.9005	13.8646	11.0962	47.7464	41.1355	14.9608	14.4027	14.2957
LPC(20:2)	LPC	C28H54NO7P	9.75586	29.3632	8.71093	9.7953	10.5678	8.91335	17.5322	21.4838	16.1075	12.8111	23.5638	14.6776	13.8744	12.001	37.7887	28.8905	15.3604	15.5573	15.8025
LPC(20:3)	LPC	C28H52NO7P	36.2285	275.803	29.2169	35.3256	39.7584	27.4419	51.4702	73.4071	38.0933	28.432	68.2469	37.5866	35.833	32.3674	87.4133	61.8416	52.0832	51.4929	50.2483
LPC(20:4)	LPC	C28H50NO7P	340.699	2099.56	356.942	406.101	392.126	276.737	429.314	812.915	381.842	293.59	743.301	435.718	411.322	379.296	875.829	642.9	520.236	510.955	515.762
LPC(20:5)	LPC	C28H48NO7P	9.97622	75.4767	7.75678	8.3006	10.8345	7.26521	10.5434	24.4495	9.05674	6.68991	18.3461	9.82488	9.11127	8.87748	16.2169	13.5342	13.4377	13.1411	12.725
LPC(22:0)	LPC	C30H62NO7P	0.961182	2.08641	1.58759	1.53411	0.732456	1.17115	1.4057	1.37483	1.33256	1.00364	1.66997	0.875837	0.916859	1.05052	2.49445	2.22941	1.31088	1.16829	1.29341
LPC(22:1)	LPC	C30H60NO7P	0.126662	0.187662	0.293916	0.184246	0.155729	0.128196	0.259213	0.297648	0.290186	0.17913	0.321748	0.327994	0.228925	0.127489	0.929152	0.610128	0.0678827	0.199852	0.195171
LPC(22:2)	LPC	C30H58NO7P			0.0636599	0.0604404	0.0550243	0.096941	0.272883	0.180675	0.0785097	0.211775	0.211971	0.0577256	0.189996	0.0295891	0.437732	0.380271	0.102695	0.143894	0.250908
LPC(22:3)	LPC	C30H56NO7P	0.728883	2.0925	0.557598	0.641457	0.862356	0.62204	1.25067	1.55962	1.04005	0.849392	1.41734	0.94089	0.70537	0.751354	2.50051	1.73573	0.850074	0.759435	0.958375
LPC(22:4)	LPC	C30H54NO7P	11.7582	73.497	12.0319	12.9868	16.0611	11.8946	19.9463	36.1545	14.62	11.3847	26.4411	13.8055	12.7774	11.476	45.9233	28.7599	20.4587	19.2624	20.2108
LPC(22:5)	LPC	C30H52NO7P	29.0246	154.258	25.7246	37.0004	28.2417	21.4164	34.3062	58.0019	30.5359	26.09	54.8363	32.5539	31.0293	29.8502	65.3136	47.1422	206.71	33.3699	39.6382
LPC(22:6)	LPC	C30H50NO7P	2730.65	9313.96	2540.84	2795	3125.85	1481.04	2247.2	4934.96	3425.13	2603.54	6109.54	3468.08	3809.65	3924.92	4334.47	3594.56	3376.17	3202.11	3389.5
LPC(22:7)	LPC	C30H48NO7P	8.84275	32.0734	8.38671	8.5538	9.19955	4.78164	7.62851	13.842	7.0173	5.28793	12.5928	7.11186	8.36837	7.7984	8.56883	5.76429	9.85083	8.73697	8.80852
LPC(23:0)	LPC	C31H64NO7P	0.0637431	0.123382	0.148011	0.32624	0.0614064	0.0775874	0.125828	0.0668776	0.0395988	0.0190523	0.106931	0.0155695	0.0404816	0.023202	0.192343	0.0572607	0.102913	0.156158	0.115796
LPC(24:0)	LPC	C32H66NO7P	1.95722	5.38109	3.71469	4.87663	1.54171	2.50086	2.82888	3.15877	1.40746	1.20291	1.96902	1.61714	1.08012	1.12046	3.06953	2.89599	2.53294	2.55	2.50972
LPC(24:1)	LPC	C32H64NO7P	0.20122	0.748713	0.256683	0.641424	0.21677	0.401419	0.265702	0.448867	0.209837	0.174175	0.191878	0.191764	0.234076	0.169496	0.459262	0.434574	0.248571	0.208647	0.286163
LPC(24:4)	LPC	C32H58NO7P	1.12729	3.87862	1.25374	1.08756	1.54225	1.18451	2.03366	3.0958	1.23063	0.974023	1.55855	1.0983	0.985506	1.1063	3.49424	2.60692	1.67702	1.64303	1.53744
LPC(24:5)	LPC	C32H56NO7P	4.70809	17.4049	3.7357	4.00337	6.17621	4.50031	7.60899	11.8671	4.92071	3.70838	7.84046	4.25077	4.41084	3.85403	10.7125	8.61163	5.982	5.95687	6.42933
LPC(24:6)	LPC	C32H54NO7P	18.8631	86.4728	16.4782	16.7706	25.8891	18.4049	29.0736	52.0466	19.53	15.6719	31.8463	17.7546	18.6695	16.7723	42.5469	39.2428	24.9538	25.7344	25.4874
LPC(25:0)	LPC	C33H68NO7P	0.109356	0.370093	0.263694	0.559689	0.0421974	0.103573	0.126976	0.208711	0.0506069	0.0572204	0.0649156	0.0308408	0.0371894	0.0464492	0.0360283	0.0875779	0.152364	0.124179	0.138452
LPC(26:1)	LPC	C34H68NO7P	0.148402	0.403052	0.209585	0.612437	0.0575897	0.347301	0.164506	0.240655	0.0280026	0.027981	0.070953	0.0266816	0.0409183		0.148793	0.309213	0.185323	0.161928	0.227201
LPC(26:4)	LPC	C34H62NO7P	0.338953	0.72774	0.280571	0.344895	0.515122	0.378944	0.996269	0.830491	0.41959	0.229212	0.359137	0.264589	0.213334	0.246834	0.940001	0.89376	0.429848	0.501572	0.486346
LPC(26:5)	LPC	C34H60NO7P	2.12047	4.39236	1.57532	1.70575	2.55641	1.98127	4.46875	4.68558	2.07213	1.65608	2.59069	1.47413	1.44684	1.40248	4.36401	4.5371	2.77204	2.48251	2.61283
LPC(26:6)	LPC	C34H58NO7P	2.3228	6.36401	1.62997	1.7484	3.00352	2.28013	4.15504	4.95673	2.23522	1.91541	2.89787	1.72733	1.80633	1.47979	5.26657	5.37469	2.86036	2.67851	2.69279
LPC(28:5)	LPC	C36H64NO7P	0.787848	1.53046	0.591335	0.620715	0.894712	0.717613	1.79456	1.3872	0.683066	0.484974	0.795147	0.475965	0.404799	0.438968	1.79389	1.58578	0.868885	0.835744	0.880011
LPC(28:6)	LPC	C36H62NO7P	1.1922	2.84917	0.737554	0.874269	1.61813	1.07508	2.37291	2.45591	1.32053	1.0008	1.42455	0.756028	0.840822	0.680637	2.76076	2.88957	1.33101	1.26142	1.22058
LPC(30:5)	LPC	C38H68NO7P	2.16534	3.41821	1.37698	1.54564	2.12254	1.77937	4.26522	4.04688	1.83545	1.22495	1.99316	1.12518	1.10463	1.14774	3.74562	3.83498	2.11827	2.30941	2.33452
LPC(30:6)	LPC	C38H66NO7P	2.70802	5.6365	1.85639	2.06371	2.92753	2.51502	4.89509	5.23912	2.54439	2.24229	2.55495	1.76227	1.75847	1.70209	5.73336	6.02035	2.88144	2.95722	3.07083
LPC(32:4)	LPC	C40H74NO7P	3.73216	12.0994	3.32578	3.64371	4.18619	3.80905	8.64825	7.39674	3.43362	2.8132	4.07939	2.55278	2.75152	2.96086	8.02663	8.50428	4.88679	5.10848	5.19945
LPC(32:5)	LPC	C40H72NO7P	15.2707	37.7879	12.5147	13.1873	16.4346	14.342	30.287	29.024	13.2277	11.3498	15.6097	9.88149	10.1904	10.5748	27.5664	28.449	17.8303	17.0084	17.9524
LPC(32:6)	LPC	C40H70NO7P	61.3836	137.216	40.5123	49.1428	72.9481	66.5601	125.716	130.205	61.4013	51.5755	65.5084	40.6204	44.6123	40.7839	135.451	150.346	74.9018	72.2074	73.9114
LPC(34:4)	LPC	C42H78NO7P	2.51146	8.82564	3.16044	2.76793	3.07108	2.88996	5.43974	5.22363	3.12451	2.40611	3.01453	2.41197	2.51784	2.68645	5.87414	6.25621	3.45912	3.71403	3.60579
LPC(34:5)	LPC	C42H76NO7P	36.4393	106.728	34.2641	34.1588	37.3407	38.1682	70.4842	66.4956	38.4287	34.6178	46.6287	29.6273	33.0352	32.5514	70.1541	81.5623	48.3067	45.5784	45.6307
LPC(34:6)	LPC	C42H74NO7P	71.7498	217.945	57.1359	65.7951	87.4351	85.628	139.835	150.473	85.2641	73.7342	90.2904	59.6647	69.5779	62.3377	173.287	208.337	97.0542	93.5874	98.187
LPC(36:4)	LPC	C44H82NO7P	5.67295	18.8138	6.77813	5.0719	4.8319	4.22073	8.17295	8.04871	1.36888	0.840089	1.22564	1.0112	1.14034	1.27762	2.00677	2.81273	5.3814	4.86672	4.8675
LPC(36:5)	LPC	C44H80NO7P	15.4628	48.7672	18.3257	15.3015	13.6206	12.7885	23.2849	24.7029	7.07371	5.49185	8.60567	5.34187	6.45596	6.18356	10.7676	13.0552	15.6677	14.9666	14.3974
LPC(36:6)	LPC	C44H78NO7P	17.6229	57.2545	17.9805	16.5912	18.6222	18.4207	29.9352	32.795	19.133	15.4945	21.4483	14.8171	17.1454	16.2561	34.0988	43.6954	24.8918	22.2139	22.3759
LPC(38:4)	LPC	C46H86NO7P	4.82477	16.2667	5.99487	5.60707	4.73357	3.64583	7.60142	8.56051	0.0714734							0.137841	4.17393	4.12818	4.02726
LPC(38:5)	LPC	C46H84NO7P	12.3668	36.4883	12.5444	11.9693	9.42775	8.18515	16.8232	16.3003	0.42859	0.197183	0.505238	0.455465	0.518989	0.316346	0.676185	1.01346	9.78963	8.76948	8.28899
LPC(38:6)	LPC	C46H82NO7P	12.0092	41.1741	13.0531	12.6676	10.5716	9.23272	15.6796	19.6772	1.46893	1.5908	2.65375	1.75987	1.78137	1.64655	3.24077	3.43816	11.1534	10.1367	10.4633
LPC(38:7)	LPC	C46H80NO7P	0.791774	2.72387	0.456215	0.753773	0.646188	0.616851	1.15989	1.63624									0.426416	0.546685	0.363818
LPC(40:4)	LPC	C48H90NO7P	0.699422	3.12965	0.614051	0.649749	1.34339	0.493892	1.04087	1.36152				0.0461943					0.245416	0.608698	0.308091
LPC(40:5)	LPC	C48H88NO7P	4.05071	13.9357	4.25754	4.20161	4.04842	3.00491	6.34709	6.03753									3.43538	3.04958	3.07094
LPC(40:6)	LPC	C48H86NO7P	15.3366	49.5535	16.3317	14.4344	13.5453	10.5445	20.5069	23.1781	0.206706	0.194439	0.407504	0.171806	0.324532	0.181085	0.659259	1.00172	12.4785	11.4599	12.5854
LPC(40:7)	LPC	C48H84NO7P	3.73499	12.2822	3.88079	4.38814	3.28196	2.46775	5.16351	5.91338								0.130556	2.70077	2.83452	2.89773
LPC(42:5)	LPC	C50H92NO7P	2.21349	7.02813	1.6975	1.27923	2.04066	1.22001	2.12863	2.68771									1.6418	1.67034	1.50254
LPC(42:6)	LPC	C50H90NO7P	5.76044	17.6947	5.53954	5.54353	5.57891	4.10781	7.13299	8.70474								0.0708056	4.41995	3.60745	3.89815
LPC(42:7)	LPC	C50H88NO7P	2.55082	6.126	2.25426	2.43472	2.33708	1.75067	3.26077	3.31975									1.78953	1.57049	1.80363
LPC(O+P-16:0)	LPC[O+P]	C24H52NO6P	1.37825	3.82213	1.58018	1.92797	1.13388	1.33672	2.32981	2.12191	2.17393	2.54304	2.88118	2.17396	1.8904	1.63272	4.93189	3.71804	2.35136	1.90173	2.24452
LPC(O+P-16:1)	LPC[O+P]	C24H50NO6P	17.1028	13.3701	17.737	17.9581	19.6355	17.587	34.9511	46.1075	22.6581	23.5343	40.4341	18.9697	22.1898	15.1787	65.3887	55.1396	26.8326	27.4092	26.5666
LPC(O+P-18:1)	LPC[O+P]	C26H54NO6P	3.34968	4.64228	3.47799	3.19462	3.19631	2.79055	5.20744	6.55885	4.71568	4.33021	6.98321	3.66126	4.40094	3.35102	11.7535	10.658	4.26386	4.97008	4.50138
PE(30:0)	PE	C35H70NO8P	3.09073	7.27344	2.63895	3.10917	2.67044	2.28214	5.37004	4.12786	1.47485	1.3648	1.76025	0.981169	1.18448	1.52466	3.03583	2.54551	2.97665	2.71855	2.61321
PE(32:0)	PE	C37H74NO8P	55.4057	113.22	40.2408	43.5438	39.2392	38.205	71.827	63.6911	33.2044	28.0143	30.6528	23.3234	30.6648	30.8115	51.7794	61.6753	38.169	47.6075	48.2157
PE(32:1)	PE	C37H72NO8P	23.2085	55.4501	17.8739	14.933	12.4577	12.8968	23.7661	23.4085	9.87698	8.52281	11.6148	7.73767	9.33361	8.74286	16.3386	15.6013	15.4356	18.9226	17.8261
PE(32:2)	PE	C37H70NO8P	1.14546	3.18937	0.740593	0.588129	0.686498	0.815804	1.59889	1.26504	0.128948	0.355839	0.359038	0.437838	0.478101	0.308343	0.645536	0.717133	0.549367	0.934974	0.8265
PE(33:0)	PE	C38H76NO8P	0.313192	1.07002	0.393182	0.282807	0.102733	0.315579	0.272113	0.352227	0.513238	0.132746	0.259911	0.27113	0.060707	0.265633	0.135568	0.397636	0.255883	0.444707	0.454822
PE(34:0)	PE	C39H78NO8P	54.1443	120.992	46.264	46.8704	41.7094	39.9422	62.4986	72.7765	39.7785	34.2646	37.1242	27.6867	38.226	38.3557	67.9109	70.0348	46.3782	50.2774	48.8384
PE(34:1)	PE	C39H76NO8P	288.732	769.289	281.366	245.711	230.465	203.143	378.136	376.791	238.717	235.525	272.266	191.195	212.901	227.117	425.256	398.079	294.869	297.433	275.336
PE(34:2)	PE	C39H74NO8P	50.5984	146.072	46.7824	51.6557	41.6062	41.8062	81.0968	74.0571	26.5307	24.8866	28.6242	21.4744	25.5377	22.3687	55.3854	48.3661	50.4291	48.621	44.9004
PE(34:3)	PE	C39H72NO8P	3.41351	14.0435	2.63962	2.84169	2.54671	2.82839	7.45194	4.56699	1.28391	1.17864	1.988	1.36497	1.39477	1.4263	2.33912	3.72581	3.54774	3.30815	2.97724
PE(34:4)	PE	C39H70NO8P	1.2624	5.5186	1.07918	1.21559	0.906746	1.3398	2.41101	1.47529	0.60819	0.637376	0.732777	0.473167	0.732842	0.681461	1.16811	0.674332	1.04123	0.770993	1.17759
PE(35:1)	PE	C40H78NO8P	1.82192	7.08776	1.97448	1.7632	1.62199	1.5245	2.88737	1.93275	2.64109	1.86182	2.13712	1.54291	1.49858	1.95216	3.12674	3.15541	2.00328	2.01733	1.87284
PE(36:0)	PE	C41H82NO8P	1.67415	7.1039	1.43003	1.04988	1.23131	1.81668	2.02657	2.36822	1.81212	1.44483	1.05525	0.888464	1.62019	1.81271	3.44306	3.54421	1.44041	1.62466	1.76707
PE(36:1)	PE	C41H80NO8P	311.506	746.858	274.519	249.377	268.841	236.679	453.546	387.754	311.173	262.117	331.168	215.613	247.884	262.26	486.775	536.871	306.842	318.699	286.541
PE(36:2)	PE	C41H78NO8P	65.7268	181.498	68.9835	82.4589	54.168	53.9917	113.224	85.7601	63.5324	52.4118	65.1068	49.6099	49.3249	48.6924	106.678	106.723	71.042	71.8031	64.2346
PE(36:3)	PE	C41H76NO8P	24.6042	77.3078	36.5547	28.5966	19.8247	23.0066	49.4789	30.9028	23.207	16.2392	20.3827	17.1352	18.7238	15.185	32.7092	34.7669	25.8322	28.3393	25.0906
PE(36:4)	PE	C41H74NO8P	345.047	988.013	359.948	318.53	301.028	295.118	611.722	464.74	278.942	251.396	303.524	202.404	217.812	235.801	516.441	513.124	372.656	381.404	323.189
PE(36:5)	PE	C41H72NO8P	43.509	125.792	38.9293	34.7722	31.9624	32.2153	68.6384	51.1305	24.422	24.3518	29.9967	18.9268	21.6591	19.231	42.3055	40.5929	39.8477	38.1813	33.3255
PE(36:6)	PE	C41H70NO8P	4.94711	12.4169	3.79073	4.28667	3.13241	3.58716	6.65378	7.03796	5.13787	3.83248	5.37027	3.13579	3.12277	3.11232	5.9768	6.88065	5.19882	5.05461	4.21889
PE(37:4)	PE	C42H76NO8P	3.59929	11.6061	4.5336	3.8718	2.93393	2.46574	7.75575	3.95155	2.62866	2.63065	3.29245	2.36588	3.25846	3.02347	7.65986	4.2859	2.85241	5.12453	2.8133
PE(38:1)	PE	C43H84NO8P	3.49015	7.16528	2.73063	2.17802	2.497	2.26054	5.75483	3.04743	7.58238	4.82014	6.818	4.71508	4.87786	4.82786	9.60129	11.1812	4.29349	4.98374	3.69161
PE(38:2)	PE	C43H82NO8P	5.31227	13.8257	4.78062	5.58941	3.52714	4.91559	9.43192	6.97636	9.84022	7.25945	8.16384	7.0873	6.85658	7.08468	12.8413	15.8033	5.85707	7.59487	6.67769
PE(38:3)	PE	C43H80NO8P	37.7609	86.8507	33.9197	32.0587	27.0762	23.9171	60.3407	38.2188	44.9358	36.7724	47.3405	29.8959	34.6368	30.8687	189.08	71.0316	38.795	40.5004	34.7588
PE(38:4)	PE	C43H78NO8P	1360.84	3700.05	1449.8	1299.64	1184.96	980.377	2298.81	1583.21	1379.29	1160.74	1487.22	973.761	1060.97	1067.66	1953.64	2314.55	1573.49	1514.55	1279.69
PE(38:5)	PE	C43H76NO8P	187.168	537.382	206.323	186.459	160.822	152.181	363.103	236.685	225.477	200.234	241.267	163.23	176.128	169.57	344.977	358.07	229.608	232.848	198.3
PE(38:6)	PE	C43H74NO8P	2739.45	8889.53	2606.32	2560.42	2905.69	2264.19	5580.65	3902.91	4063.55	3438.84	4155.52	2778.96	2849.97	2923.56	5160.3	6465.25	3731.45	3654.08	3083.05
PE(39:6)	PE	C44H76NO8P	23.1046	131.72	20.8338	27.7457	28.4594	21.3137	57.0777	39.6421	46.2067	38.7613	43.6961	30.2128	29.7195	28.0168	48.9227	59.2576	38.3357	38.8939	27.5976
PE(40:4)	PE	C45H82NO8P	137.566	350.275	138.635	123.309	127.827	92.712	237.001	164.497	159.679	124.535	162.318	108.479	112.66	111.731	202.174	246.508	164.069	158.678	131.222
PE(40:5)	PE	C45H80NO8P	63.6283	2445.08	67.1089	68.9524	57.9292	40.0286	116.673	70.9207	71.582	60.3205	77.4918	50.0336	53.4295	44.3051	86.8624	103.224	75.1658	77.6546	65.8964
PE(40:6)	PE	C45H78NO8P	6182.31	19226.7	5823.3	5620.16	6296.47	4610.37	11902.1	8429	7846.46	6575.11	8178.99	5400.09	5767.75	5923.13	9771.07	12778.4	8055.67	7764.85	6461.27
PE(40:7)	PE	C45H76NO8P	419.108	1354.39	381.451	374.139	449.298	340.3	907.397	598.711	749.649	602.404	699.709	461.376	492.707	463.666	870.141	1094.36	634.229	600.195	496.228
PE(40:8)	PE	C45H74NO8P	39.132	179.658	32.7769	53.339	46.0877	35.9372	97.3758	60.4412	55.9865	41.7682	50.9909	35.4617	37.4552	30.4408	63.7447	79.8598	58.9279	62.9147	50.4175
PE(40:9)	PE	C45H72NO8P	6.4775	15.6138	1.65266	5.73956	4.89666	4.80847	8.00388	5.28281	4.52468	4.26265	6.67928	3.74929	5.18926	5.89377	6.45854	9.07945	10.6605	6.33184	5.22944
PE(42:5)	PE	C47H84NO8P	3.69047	4.92794	2.6409	3.59984	4.62064	2.28512	5.5046	4.56099	6.24985	3.84412	6.0357	2.96854	2.13845	1.83626	5.95565	9.31065	5.306	3.8486	4.99329
PE(42:6)	PE	C47H82NO8P	28.8395	81.1278	23.6181	23.301	22.8212	21.1283	49.4863	34.6577	26.4495	26.1553	30.5588	21.8401	21.6113	21.9386	40.5536	49.913	30.2098	35.4989	25.5669
PE(42:7)	PE	C47H80NO8P	18.2205	59.1408	14.6892	16.1803	19.2281	16.1326	36.8495	27.8763	46.8059	35.4244	42.9552	29.6833	30.4174	29.646	61.0594	72.8147	26.5416	30.5311	28.2026
PE(42:8)	PE	C47H78NO8P	27.1387	108.579	26.6342	30.9584	33.9618	29.5911	79.5868	55.9027	60.3603	46.4631	57.4406	38.8286	40.9438	44.0807	83.1725	80.9905	49.0974	52.0927	38.6208
PE(42:9)	PE	C47H76NO8P	90.6714	320.213	81.3917	69.5944	84.0898	80.2666	228.63	146.276	126.22	109.16	132.043	82.0104	82.3791	102.863	181.917	173.504	114.489	123.584	104.049
PE(42:10)	PE	C47H74NO8P	167.848	547.315	155.726	130.49	184.426	179.635	433.57	313.927	231.398	205.046	244.747	155.354	170.702	203.174	384.056	413.886	238.197	237.07	204.628
PE(42:11)	PE	C47H72NO8P	19.2584	48.1034	14.4885	13.0138	20.4667	18.0023	42.0438	33.8335	22.3684	21.3201	29.1405	15.854	19.1523	19.5392	36.3259	42.5051	23.2211	22.9543	21.8528
PE(44:9)	PE	C49H80NO8P	10.8466	29.5397	10.6876	8.49592	7.74039	6.92055	20.5341	16.1963	16.469	14.4417	15.4636	10.0371	10.6214	11.5563	22.403	26.3354	13.3096	11.1051	12.1532
PE(44:10)	PE	C49H78NO8P	174.625	452.234	169.266	162.353	162.398	137.3	349.779	238.729	220.728	193.779	233.298	149.233	181.14	187.954	334.573	370.366	211.471	222.932	192.689
PE(44:11)	PE	C49H76NO8P	193.771	503.12	164.33	150.288	159.374	147.278	336.763	236.555	203.507	196.994	254.123	159.595	184.193	181.498	313.292	362.302	203.182	217.957	183.373
PE(44:12)	PE	C49H74NO8P	3053.76	8567.74	2582.45	2324.18	3018.6	3134.12	6983.66	5631.97	3441.09	3180.55	4089.47	2644.41	2979.15	2893.7	5708.07	6845.87	3608.3	4051.82	3488.31
PE(44:13)	PE	C49H72NO8P	22.3472	57.224	17.815	16.0379	18.7404	19.4124	41.736	34.3776	16.4187	12.4841	18.116	10.6255	12.7478	12.378	25.1133	24.756	20.0601	26.5591	21.1607
PE(46:10)	PE	C51H82NO8P	15.5185	41.1091	15.7117	15.8074	14.0051	13.4678	40.3283	19.2566	19.9701	18.9518	22.3632	15.7564	17.9836	18.0339	33.226	35.0274	17.5289	20.3699	17.0295
PE(46:11)	PE	C51H80NO8P	87.606	212.111	82.4982	69.3289	75.7587	65.3489	174.031	111.867	97.6367	88.7084	112.366	74.7128	80.3271	82.7131	135.466	156.637	94.0089	101.427	88.3362
PE(46:12)	PE	C51H78NO8P	256.835	606.602	214.21	205.177	229.72	214.438	480.664	392.585	266.951	243.181	307.579	205.317	226.482	219.115	440.964	499.673	256.529	306.996	265.633
PE(46:13)	PE	C51H76NO8P	3.44685	4.78455	1.13788	1.52525	1.536	1.61012	2.54147	1.79988	1.15332	0.292355	0.747091	0.801629	1.04614	0.627598	1.7355	0.846837	1.11148	3.22811	1.22
PE(48:11)	PE	C53H84NO8P	3.56691	3.62406	2.37828	3.961	1.64921	2.80448	9.4803	5.14069	3.52195	3.46788	5.27764	1.55169	1.62387	2.41333	4.45876	2.06536	5.07303	1.85025	3.59983
PE(48:12)	PE	C53H82NO8P	15.0506	37.6651	14.6262	12.5641	13.3279	11.7928	29.0232	25.5167	15.9699	13.4685	17.7299	13.6606	14.0772	13.376	28.8488	30.4618	17.1519	17.8286	16.7339
PE(O+P-30:1)	PE[O+P]	C35H70NO7P	1.74232	1.56328	1.22082	0.98421	1.20833	1.06121	2.30446	1.95301	0.760064	0.677586	0.720358	0.588191	0.664116	0.557878	1.02608	1.5131	1.26331	1.25613	1.2324
PE(O+P-32:0)	PE[O+P]	C37H76NO7P	2.44917	6.01269	2.18045	2.19652	1.87834	1.57641	2.74112	3.38017	2.00566	2.16044	1.30723	1.44157	1.77406	1.97274	3.18471	3.21045	2.27547	2.38592	2.0417
PE(O+P-32:1)	PE[O+P]	C37H74NO7P	52.0647	83.9892	46.5187	45.7711	43.1946	38.9191	65.5095	67.9294	27.2102	22.9798	24.7506	19.9905	24.7063	25.592	45.4084	48.2756	41.1046	46.5486	43.8913
PE(O+P-32:2)	PE[O+P]	C37H72NO7P	11.1254	20.9424	10.0875	8.51279	7.65878	6.34123	13.4383	11.5218	6.5029	6.50403	8.09065	5.69451	7.10876	6.19563	10.8858	10.6747	8.60844	9.97309	9.08864
PE(O+P-33:1)	PE[O+P]	C38H76NO7P	0.420571	0.617743	0.273484	0.392071	0.380065	0.388249	0.260047	0.382482	0.329704	0.197417	0.222413	0.287261	0.269545	0.324544	0.610099	0.562984	0.493965	0.324891	0.329769
PE(O+P-34:0)	PE[O+P]	C39H80NO7P	5.14749	11.6056	3.79011	3.70635	4.42121	3.28343	6.8104	4.85887	6.81291	6.56678	6.53691	4.64115	6.06434	6.3877	10.732	12.8282	4.9796	5.20286	4.55478
PE(O+P-34:1)	PE[O+P]	C39H78NO7P	83.7529	132.658	76.4668	70.6343	77.0094	63.267	112.174	107.858	91.9827	84.6505	82.8141	57.7724	75.6051	86.2255	134.205	162.028	85.3986	80.3015	77.6913
PE(O+P-34:2)	PE[O+P]	C39H76NO7P	127.633	226.449	117.962	121.001	108.939	94.4952	187.08	158.015	124.256	119.22	141.463	96.0709	103.897	109.199	211.992	217.406	127.507	130.304	117.716
PE(O+P-34:3)	PE[O+P]	C39H74NO7P	35.8214	75.1836	30.6837	29.5034	31.3285	26.8931	65.1273	42.3672	21.5079	18.7714	21.4519	15.9925	17.1706	16.242	34.1427	32.6394	31.407	31.6215	28.9946
PE(O+P-34:4)	PE[O+P]	C39H72NO7P	2.36878	4.97808	1.718	1.98093	1.33145	1.84652	4.20972	2.30162	1.74452	1.00379	1.79842	0.644469	0.885472	0.797841	1.46261	1.93034	0.99194	1.77389	1.61784
PE(O+P-34:5)	PE[O+P]	C39H70NO7P	2.37793	3.88158	1.41758	1.8253	1.16609	1.82567	3.41725	3.07797	1.14759	1.25612	2.226	1.59126	0.987604	1.35243	2.67935	3.50942	1.67644	1.89441	1.58598
PE(O+P-36:1)	PE[O+P]	C41H82NO7P	3.00209	2.42278	2.14897	2.29871	1.76975	2.11081	5.40268	4.07789	5.37539	3.56971	4.50157	3.2035	3.1705	3.68217	7.03266	9.71892	4.0905	3.55265	2.83336
PE(O+P-36:2)	PE[O+P]	C41H80NO7P	23.507	31.7324	22.1108	45.9773	18.9915	18.7472	31.7734	25.7746	36.2611	29.7633	39.1807	26.2451	27.0768	27.7994	63.5645	58.6335	29.9977	32.9603	28.4696
PE(O+P-36:3)	PE[O+P]	C41H78NO7P	18.7348	27.9381	21.6642	52.1322	14.9308	13.6017	32.2275	22.6166	23.4327	17.0059	23.2108	16.589	16.8097	16.4004	40.5386	33.317	25.3559	24.3483	22.0599
PE(O+P-36:4)	PE[O+P]	C41H76NO7P	48.7452	111.646	47.6845	44.9359	39.7382	34.9842	95.6418	54.9788	59.5489	51.8373	62.8712	42.5309	47.6839	45.3337	81.2652	95.2638	59.4344	57.0506	48.2541
PE(O+P-36:5)	PE[O+P]	C41H74NO7P	1145.99	2146.01	1239.23	1005.96	1022.47	848.843	2112.54	1468.86	1035.36	908.604	1170.98	782.153	817.043	825.178	1560.44	1851.69	1364.96	1247.92	1062.06
PE(O+P-36:6)	PE[O+P]	C41H72NO7P	68.2981	121.397	62.229	48.7166	54.1066	39.0901	98.4184	69.8175	34.7859	34.4424	45.4588	32.6926	31.5228	28.8273	46.8821	52.323	55.2934	59.6955	48.5933
PE(O+P-37:5)	PE[O+P]	C42H76NO7P	9.58353	24.9563	12.6004	10.979	10.0462	9.40226	20.004	10.8233	11.2239	12.4974	13.8306	9.3067	10.2426	10.3323	15.6558	24.8077	11.6561	10.7334	10.7376
PE(O+P-38:2)	PE[O+P]	C43H84NO7P	0.0800501	0.359804	0.489201	1.11686	1.16767	0.656071	1.39241	0.807224	2.14177	2.64365	2.41122	1.55125	2.70772	0.869146	9.00784	5.88628	1.89128	1.64103	2.1716
PE(O+P-38:4)	PE[O+P]	C43H80NO7P	39.661	92.9962	38.1285	33.7372	36.3223	26.4371	74.964	49.1383	62.0022	52.4222	68.7718	44.3341	48.3567	50.771	85.9042	107.51	49.0133	54.0229	41.8994
PE(O+P-38:5)	PE[O+P]	C43H78NO7P	900.358	1669.06	1013.57	841.558	834.005	674.256	1573.28	1102.23	1048.27	900.988	1095.52	727.049	784.72	830.028	1529.97	1729.66	1087.98	1085.53	881.534
PE(O+P-38:6)	PE[O+P]	C43H76NO7P	423.57	883.376	439.425	354.961	355.986	283.001	717.819	492.593	535.049	486.894	591.251	402.635	400.451	399.943	777.829	867.792	513.553	494.221	419.032
PE(O+P-38:7)	PE[O+P]	C43H74NO7P	1226.09	2530.52	1233.84	1083.25	1169.96	867.729	2103.01	1521.54	1349.03	1127.94	1377.63	950.188	1005.93	1036.15	1812.1	2141.68	1420.39	1409.7	1174.86
PE(O+P-38:8)	PE[O+P]	C43H72NO7P	6.94915	17.4164	6.99153	7.28295	8.7243	5.95831	15.5177	7.53455	6.44768	4.7335	4.33869	4.68415	2.94256	3.70948	7.59537	6.75375	7.50263	8.35323	5.78604
PE(O+P-39:7)	PE[O+P]	C44H76NO7P	11.321	32.0605	9.6289	9.18907	7.99306	7.04235	16.9314	10.1542	13.7425	9.19445	14.4628	12.4037	13.7891	9.55157	19.124	23.2093	12.9637	12.0725	12.0329
PE(O+P-40:4)	PE[O+P]	C45H84NO7P	21.1743	56.8548	20.0121	17.5789	17.8551	16.0556	34.2622	28.2278	41.2908	31.7547	40.9899	29.3857	31.3925	31.4363	59.7036	76.6475	32.8529	30.291	23.3624
PE(O+P-40:5)	PE[O+P]	C45H82NO7P	159.27	267.023	156.082	146.853	147.164	116.1	275.761	187.392	219.742	183.591	216.926	147.272	180.439	167.412	316.149	362.558	195.63	199.704	168.42
PE(O+P-40:6)	PE[O+P]	C45H80NO7P	243.068	563.87	216.976	210.178	207.197	180.442	397.135	293.568	435.747	387.582	485.463	334.475	376.493	355.583	643.552	793.997	322.281	341.9	272.957
PE(O+P-40:7)	PE[O+P]	C45H78NO7P	1554.58	2962.26	1475.26	1355.51	1380.65	1123.51	2381.82	1982.28	2084.67	1801.85	2344.24	1575.48	1797.91	1823.02	3225.96	3720.85	1857.5	1936.12	1600.37
PE(O+P-40:8)	PE[O+P]	C45H76NO7P	147.262	252.175	143.832	122.174	121.46	109.574	223.142	189.042	205.8	177.273	220.035	148.796	160.977	171.526	328.131	347.111	165.431	189.443	146.858
PE(O+P-40:9)	PE[O+P]	C45H74NO7P	8.67347	17.0132	10.4396	9.25826	8.41176	8.4529	17.1624	11.201	8.8345	7.79256	9.81637	8.33703	7.92524	7.02737	18.8613	18.7108	11.6789	11.2212	8.42855
PE(O+P-42:5)	PE[O+P]	C47H86NO7P	6.1911	8.23876	7.11567	4.56147	4.27979	4.12215	10.9335	8.26193	7.67271	5.88272	12.2051	5.60869	6.75112	6.93579	16.0451	11.2541	9.71426	7.64994	5.79279
PE(O+P-42:6)	PE[O+P]	C47H84NO7P	12.5884	29.8448	15.7328	13.1332	12.0533	12.6665	20.6637	17.6171	24.6708	10.9481	20.7803	13.9263	19.3976	17.7935	37.0727	36.4985	14.1454	20.6912	15.4897
PE(O+P-42:7)	PE[O+P]	C47H82NO7P	33.1929	59.5805	32.5115	32.6577	28.087	24.5085	47.4721	42.832	37.6903	32.6953	40.6755	22.226	30.2929	33.0374	57.5217	66.922	34.2649	38.4212	31.0956
PE(O+P-42:8)	PE[O+P]	C47H80NO7P	2.88454	7.17024	4.0309	3.43831	4.51797	3.02349	6.14122	4.44075	5.60628	3.57602	5.5433	4.16833	4.79409	4.99833	9.45133	8.36274	4.37998	4.68314	3.34561
LPE(16:0)	LPE	C21H44NO7P	39.0145	129.872	23.6667	29.5568	53.1273	52.7309	112.904	112.748	45.889	46.9409	43.5364	27.9041	33.7994	29.7615	132.481	130.119	56.5492	61.5614	52.557
LPE(16:1)	LPE	C21H42NO7P	1.1508	14.8422	0.774272	0.760151	1.06785	1.02628	2.19735	2.41844	0.670341	0.844297	0.912747	0.592071	0.675361	0.447758	1.94329	1.76657	1.41683	1.67004	1.41805
LPE(17:0)	LPE	C22H46NO7P	0.176556	1.33894	0.100516	0.141424	0.315487	0.356709	0.669841	0.555852	0.244072	0.411594	0.231142	0.210822	0.223635	0.201694	0.934058	0.708446	0.510136	0.458774	0.233477
LPE(18:0)	LPE	C23H48NO7P	39.102	44.8086	26.937	31.4442	56.055	56.2171	108.032	114.249	49.3637	43.3236	43.0327	27.1158	33.3683	28.7921	140.061	141.409	59.2217	56.3761	50.6643
LPE(18:1)	LPE	C23H46NO7P	6.9069	45.772	6.28405	7.25065	9.38942	8.01112	16.3296	17.6019	10.173	9.57749	11.743	6.78202	6.75897	5.86195	24.1716	22.9407	12.5233	12.225	10.0003
LPE(18:2)	LPE	C23H44NO7P	1.39174	29.9723	1.09441	1.80469	1.70982	1.47121	3.03982	3.27947	1.4646	1.15345	1.36305	0.820302	1.19716	0.817652	3.23569	2.40889	2.65414	2.59744	2.40623
LPE(20:3)	LPE	C25H46NO7P	0.996439	20.0699	0.812562	1.02797	1.24614	1.07171	2.85807	2.50139	1.49875	1.39694	1.5196	1.01673	0.859188	0.886813	3.09912	2.75976	2.13172	1.48319	1.67316
LPE(20:4)	LPE	C25H44NO7P	18.7296	722.654	17.2271	17.1742	25.2182	18.3853	34.0449	46.8913	22.229	19.6456	29.2443	16.4336	17.525	17.7425	54.2222	36.4392	45.197	48.9176	43.5177
LPE(20:5)	LPE	C25H42NO7P	0.847575	32.1615	0.55753	0.491548	0.990685	0.500411	1.37721	1.39787	0.475072	0.528218	1.08024	0.524029	0.340595	0.562207	1.05114	0.82256	1.98473	1.90111	1.73751
LPE(22:4)	LPE	C27H48NO7P	1.6163	90.6211	1.79182	1.48031	2.31974	2.28181	3.58525	4.76758	2.50587	2.18082	3.09337	1.5769	1.85997	1.30347	6.68043	4.95672	5.09097	5.20589	5.25546
LPE(22:5)	LPE	C27H46NO7P	2.00197	71.2918	1.96161	1.66015	2.48431	1.95497	3.57043	4.74375	2.40626	2.09664	3.00672	1.56827	1.40462	1.55625	5.54329	3.59229	4.40921	4.98686	4.44356
LPE(22:6)	LPE	C27H44NO7P	148.707	769.326	128.932	118.702	195.922	118.653	228.511	348.318	187.247	149.687	264.552	134.795	164.886	161.471	345.627	285.18	208.086	217.096	188.27
LPE(22:7)	LPE	C27H42NO7P	0.433895	2.54396	0.444664	0.298116	0.656397	0.43255	0.995739	1.63469	0.200555	0.224564	0.585869	0.281575	0.515107	0.312987	1.08948	0.50016	0.493641	0.589303	0.483771
LPE(24:5)	LPE	C29H50NO7P	0.256207	5.48909	0.217395	0.181861	0.388142	0.364665	0.828055	0.808563	0.606145	0.343007	0.693083	0.26379	0.48298	0.181353	0.878373	1.10014	0.565083	0.888971	0.737072
LPE(24:6)	LPE	C29H48NO7P	1.13689	12.9289	0.857526	0.970228	1.30905	1.08997	2.32214	2.87881	1.11767	1.15762	1.76536	1.10967	1.08022	0.75322	2.69164	2.92833	1.95253	2.12092	1.61693
LPE(O+P-16:0)	LPE[O+P]	C21H46NO6P	0.734384	0.631349	0.213952	0.546589	0.594312	0.821685	1.57362	1.54285	0.948723	1.05007	1.05116	0.612642	0.703773	0.582285	2.74035	2.22915	0.957679	0.989595	0.792726
LPE(O+P-16:1)	LPE[O+P]	C21H44NO6P	7.97491	3.95439	5.70046	6.09511	11.7312	10.2697	22.8419	22.6311	8.15096	7.8055	9.61296	5.5756	6.13905	4.84795	25.3072	23.5796	10.9432	11.1349	9.82002
LPE(O+P-18:0)	LPE[O+P]	C23H50NO6P	0.472216	0.0591411	0.0733823	0.127877	0.317643	0.331846	0.887659	0.584343	0.714474	0.637239	0.701528	0.525792	0.518091	0.443979	2.22764	2.51383	0.55041	0.576968	0.468827
LPE(O+P-18:1)	LPE[O+P]	C23H48NO6P	6.72361	2.49572	4.42307	4.68597	7.71684	8.11233	15.4975	16.5443	8.27531	7.85783	8.9196	4.85315	5.91608	5.56393	25.7098	22.297	7.47354	9.97142	7.50139
LPE(O+P-18:2)	LPE[O+P]	C23H46NO6P	1.07759	0.376077	1.74382	1.20559	1.30039	1.04016	2.72598	3.14231	1.52692	1.68765	2.3441	1.36147	1.20945	1.15802	5.69599	3.66519	1.86026	1.62211	1.50222
PI(32:0)	PI	C41H79O13P	1.26003	2.68708	1.33704	1.86683	1.00337	0.695832	1.30223	1.46248	0.414398	0.371956	0.435448	0.432118	0.467426	0.383243	0.721825	0.868342	0.690141	0.638273	1.08678
PI(32:1)	PI	C41H77O13P	0.352888	0.564889	0.263468	0.272977	0.169901	0.142584	0.32162	0.355387		0.0489466	0.0703283	0.0523979	0.062337	0.0997334	0.111858	0.0506503	0.0596698	0.181126	0.220809
PI(34:0)	PI	C43H83O13P	0.882162	1.7534	0.316479	0.421522	0.99635	0.642016	1.38943	1.42172	0.699371	0.618682	0.51466	0.511569	0.540777	0.544579	1.04061	0.84559	0.97297	0.171733	0.87165
PI(34:2)	PI	C43H79O13P	1.0617	1.99699	1.05485	1.1752	0.746759	0.844142	1.86172	1.70277	0.789312	0.714666	0.823938	0.587633	0.752291	0.625343	1.59942	1.26979	1.00737	1.07358	0.959329
PI(34:3)	PI	C43H77O13P	0.123295	0.129407	0.0929204	0.111446	0.0497894	0.0819865	0.169823	0.0709505	0.111621	0.0788166	0.0466063	0.0391982	0.0290382	0.0388063	0.0707797	0.16358	0.0396861	0.0734418	0.0817025
PI(36:1)	PI	C45H85O13P	0.594773	1.16416	1.0485	1.04577	0.928564	0.59657	1.04707	1.26237	1.01707	0.676119	0.943105	0.76376	0.610252	0.682064	1.40881	1.78862	0.925114	0.878482	0.880784
PI(36:2)	PI	C45H83O13P	0.748516	1.32611	1.49675	2.10503	0.678404	0.851459	1.30351	1.19968	0.954524	0.771663	1.09196	0.916482	0.888041	0.506217	1.90248	1.49033	1.07765	1.15698	1.16469
PI(36:3)	PI	C45H81O13P	0.692201	3.49448	1.12196	0.972424	16.3866	13.0239	0.419782	0.785493	1.69527	1.92681	21.8319	1.01565	1.07314	0.460893	1.07249	1.3481	0.918487	19.6635	1.03143
PI(36:4)	PI	C45H79O13P	125.693	333.461	137.111	126.601	125.869	103.707	207.939	195.036	183.993	156.798	183.851	121.479	141.709	123.409	242.057	245.011	179.17	154.355	146.434
PI(36:5)	PI	C45H77O13P	5.56385	12.4755	5.4254	4.78628	6.08242	4.1544	7.73774	9.21182	8.42751	8.13685	10.2704	6.11957	6.58922	5.38676	10.4644	11.4982	7.50716	6.78143	6.23788
PI(37:4)	PI	C46H81O13P	0.964486	2.75365	1.29119	1.20569	0.952721	1.04061	2.1752	1.50831	1.91285	1.42349	1.70162	1.15189	1.36988	1.15197	2.21518	2.18042	1.69761	1.20301	1.32367
PI(38:4)	PI	C47H83O13P	359.334	873.476	419.202	400.854	336.748	296.51	534.387	539.641	551.451	397.907	543.346	331.372	403.708	355.855	762.162	752.203	528.575	415.905	404.398
PI(38:5)	PI	C47H81O13P	49.3214	107.96	54.3347	51.5787	49.1417	45.2757	84.6144	80.8927	78.0426	57.994	80.399	48.8743	57.0238	48.3105	102.884	104.284	88.3761	65.3987	60.9945
PI(40:4)	PI	C49H87O13P	1.00213	2.9053	1.58307	1.54252	1.23244	0.80962	2.14634	1.77207	2.25997	1.60076	1.78594	1.06676	1.19721	1.13215	2.38714	2.2174	1.53423	1.26593	1.37477
PI(40:8)	PI	C49H79O13P	1.96594	2.59067	2.43566	1.95578	4.50723	3.96754	6.98635	6.71617	2.21054	1.30226	2.06218	1.06179	1.48069	1.42526	7.97569	7.08819	4.62562	2.97867	2.7812
PI(40:9)	PI	C49H77O13P	0.449731	0.645121	0.38663	0.34693	0.548576	0.53306	0.915854	0.854092	0.396144	0.167089	0.288427	0.189875	0.234154	0.319043	0.573994	0.47499	0.630768	0.501669	0.513921
PI(42:10)	PI	C51H79O13P	3.96518	7.50151	5.50181	4.03575	5.06439	4.81251	9.72564	9.49014	5.27403	4.25963	6.63711	3.47066	4.3695	3.57257	7.33483	8.16215	7.21133	4.96491	4.83885
LPI(16:0)	LPI	C25H49O12P	90.2061	125.828	69.3296	86.6867	222.228	251.072	303.25	376.114	186.77	155.11	151.978	107.474	134.751	127.057	507.462	634.55	139.1	193.639	180.841
LPI(17:0)	LPI	C26H51O12P	0.568483	0.404151	0.207704	0.485685	2.07883	2.48666	3.80869	2.66511	1.17538	0.866887	0.65672	0.809778	0.762292	0.362899	3.42833	4.62311	0.552081	1.1304	1.41232
LPI(18:0)	LPI	C27H53O12P	277.437	216.565	193.235	218.946	550.123	745.291	1031.88	1024.82	436.82	307.161	370.382	233.024	312.178	312.927	1641.37	1801.84	340.805	453.528	518.064
LPI(18:1)	LPI	C27H51O12P	36.793	36.1815	27.1225	31.0119	61.2821	91.2257	121.892	119.723	58.4578	46.0319	49.6913	33.4596	38.4306	38.8891	147.147	167.786	53.2775	68.7943	76.0232
LPI(18:2)	LPI	C27H49O12P	1.52833	4.13709	0.907513	2.04993	2.66518	3.97662	4.65986	6.08541	2.58673	1.60038	1.63232	1.23114	1.44091	0.828419	6.07598	6.98388	2.31186	3.47735	3.02676
LPI(20:3)	LPI	C29H51O12P	3.22476	5.4954	2.46494	2.01336	2.35682	5.44599	8.26733	8.52656	4.93889	2.92245	5.08039	2.6511	2.25455	2.95652	11.4832	11.2838	3.65262	4.76892	5.65765
LPI(20:4)	LPI	C29H49O12P	292.049	234.39	175.169	199.515	414.609	585.437	839.377	992.76	360.888	245.038	407.08	195.133	322.531	271.324	1203.57	1235.96	377.133	424.36	486.18
LPI(20:5)	LPI	C29H47O12P	7.91892	5.21803	3.98172	5.05399	10.9083	13.1437	17.2342	27.4705	8.64337	6.47714	11.4865	6.67662	7.48783	6.37069	27.5037	26.1706	9.02024	9.82038	12.137
LPI(22:4)	LPI	C31H53O12P	0.629366	0.535747		0.553227	0.744201	1.20973	0.776061	1.39175	0.165789	0.381637	0.419841	0.225669	0.266914	0.185388	2.14233	1.9422	0.233059	1.271	1.11654
LPI(22:5)	LPI	C31H51O12P	0.50542	1.45133	0.570137	0.948184	1.20356	1.55924	2.80649	2.98067	0.56733	0.854705	0.899089	0.272073	0.974988	0.343133	2.46137	2.50893	0.726869	0.706245	1.07006
LPI(22:6)	LPI	C31H49O12P	24.9459	31.3208	17.614	21.6733	30.4792	37.9968	50.6649	72.8672	24.8042	19.3417	31.1826	16.7249	27.2081	24.1953	63.103	66.4451	27.2263	32.5936	37.8175
LPA(16:0)	LPA	C19H39O7P	3.73406	5.03998	3.62588	3.76714	4.9317	4.24266	4.18908	11.225	4.2986	3.05811	4.65689	3.6853	3.641	2.5598	14.827	8.30575	4.81456	4.561	4.72172
LPA(18:0)	LPA	C21H43O7P	2.97511	4.5488	2.52979	2.54519	4.06194	3.02074	3.26638	6.84988	2.46152	1.7777	2.16186	1.97354	2.44176	1.58377	8.25689	5.34115	3.27824	3.29656	2.90164
LPA(18:1)	LPA	C21H41O7P	1.35881	1.27554	1.25956	1.19725	1.66123	0.879509	0.744231	2.60092	1.39469	0.982843	1.88422	1.49044	1.88965	1.00666	4.24936	1.93708	1.40201	1.68536	1.5699
LPA(18:2)	LPA	C21H39O7P	0.241189	0.282117	0.164763	0.311402	0.256795	0.189157	0.156908	0.607469	0.222444	0.0760641	0.420329	0.27423	0.156909	0.0593319	0.583441	0.255607	0.245582	0.250333	0.345362
LPA(20:3)	LPA	C23H41O7P	0.122371	0.174409	0.0894102	0.0823243	0.0691784	0.0506097	0.0642231	0.12677	0.091677	0.0622711	0.15803	0.0887354	0.144001	0.101415	0.150566	0.121876	0.116972	0.124839	0.145643
LPA(20:4)	LPA	C23H39O7P	1.67038	7.0467	1.78155	1.59386	2.14597	1.6176	1.76653	3.14701	1.96069	1.38742	2.47031	1.76899	2.2719	0.952961	4.72665	2.45108	2.30396	2.54942	2.68764
LPA(22:4)	LPA	C25H43O7P	0.137426	0.906457	0.156807	0.0939139	0.135422	0.135678	0.0655942	0.158157	0.195658	0.109503	0.163329	0.138671	0.147157	0.091882	0.343955	0.10317	0.0697483	0.215673	0.188807
LPA(22:5)	LPA	C25H41O7P	0.154302	0.876307	0.147744	0.140227	0.228407	0.178271	0.129935	0.206674	0.216689	0.17149	0.201874	0.190605	0.165831	0.105985	0.340859	0.34167	0.235019	0.203817	0.290431
LPA(22:6)	LPA	C25H39O7P	6.05218	12.0683	5.489	4.38248	7.90317	5.21872	4.2769	8.8544	6.18064	3.75685	6.13462	6.56956	6.85171	4.09246	11.7281	8.2145	6.79559	7.10548	8.2576
LPA(24:6)	LPA	C27H43O7P	0.128481	0.518119	0.0460705	0.116901	0.287246	0.192052	0.302024	0.215606	0.189233	0.177138	0.118378	0.144344	0.163806	0.108559	0.298663	0.361119	0.124132	0.293243	0.199984
PA(32:0)	PA	C35H69O8P	8.11616	14.5496	8.82556	8.30957	8.69733	5.02993	7.52088	15.1556	4.75227	4.20037	6.11178	5.21233	8.17473	4.48858	18.265	12.6661	7.2024	7.09781	6.96846
PA(32:1)	PA	C35H67O8P	3.25071	5.33876	3.46674	2.89539	3.02635	0.681996	1.34707	3.82476	2.76039	1.64002	2.03375	2.4985	2.50896	1.59137	4.42925	1.90685	2.81931	2.69139	2.20373
PA(34:0)	PA	C37H73O8P	5.19761	6.87292	4.09446	3.77293	4.56865	3.7668	6.09123	8.45538	4.12739	2.64706	4.44498	3.40526	1.87403	2.77744	11.0148	8.22353	5.0377	5.59007	3.89471
PA(34:1)	PA	C37H71O8P	39.444	93.041	59.21	37.5116	32.5776	13.5787	13.521	42.8121	39.7393	24.7772	38.5793	48.9727	56.6609	32.3765	86.9105	29.4772	39.16	38.5777	39.4289
PA(34:2)	PA	C37H69O8P	6.66059	11.9984	6.89918	5.7506	5.82356	1.93434	1.99346	8.74416	4.00659	2.46864	2.63113	4.50198	5.99074	2.41039	8.39059	3.25941	4.40929	4.97956	5.64717
PA(36:1)	PA	C39H75O8P	13.9113	42.8218	30.2171	12.5803	15.2586	2.89114	4.56659	15.1198	16.5877	9.14482	10.641	18.2332	16.0636	5.78084	31.3844	14.5294	17.9472	14.2252	11.1175
PA(36:2)	PA	C39H73O8P	3.86048	13.3296	9.27445	4.65614	4.92145	0.771796		1.33166	4.20772	1.10274	5.4505	10.6213	9.65192	4.25504	7.78371	1.44626	4.99649	5.18962	2.70683
PA(36:4)	PA	C39H69O8P	24.8322	54.3261	42.1683	19.6234	32.4399	11.4637	24.1418	35.9398	35.9241	28.0693	31.2888	27.7235	19.0627	18.1333	47.1984	22.2301	30.0103	28.7867	25.6938
PA(38:4)	PA	C41H73O8P	61.251	123.334	76.6186	56.156	70.0776	29.5026	38.9373	70.8197	77.8987	50.1141	66.6625	67.0692	79.3412	50.1051	92.6325	55.9486	70.7999	54.6586	59.9101
PA(38:5)	PA	C41H71O8P	8.36021	14.3477	13.1005	4.04805	8.02382	3.14945	3.60331	6.48232	15.0151	8.22512	9.14435	14.4154	14.4727	3.52669	11.2233	3.4168	6.90707	7.66592	8.25335
PA(38:6)	PA	C41H69O8P	28.4247	60.3176	29.5655	20.7788	28.3859	17.7094	22.381	46.7571	26.0159	14.2474	29.1331	27.243	30.4297	14.346	58.7075	39.5764	30.5545	33.1772	21.1265
PA(40:4)	PA	C43H77O8P	2.51563	9.12146	1.76385	1.62217	2.14223	0.80872	0.744298	2.5858	3.74239	1.25402	1.78817	1.69649	2.55226	0.803864	6.68798	0.778474	2.9816	2.72043	3.21147
PA(40:5)	PA	C43H75O8P	2.44554	4.20685	2.16223	1.11763	1.47362	1.2345	1.68759	1.41415	1.7021	1.0183	1.61153	2.66276	1.97817	1.4069	2.15229	1.33568	1.99461	1.57844	2.60817
PA(40:6)	PA	C43H73O8P	44.1889	175.975	44.45	41.6325	48.3501	33.9848	27.2576	80.5727	51.1126	27.1046	41.779	50.0121	55.5133	25.6417	108.498	58.8437	65.5769	58.301	59.8616
PA(40:7)	PA	C43H71O8P	2.50344	5.24413	7.48692	1.8401	1.01552	1.78474	0.636792	4.58191	10.5722	5.67676	6.30543	2.93527	10.2984	5.28891	6.15302	4.06899	2.34628	1.8392	2.01934
PA(42:10)	PA	C45H69O8P	0.651325	0.359707	0.828035	0.451943	0.969854	0.758746	0.935042	1.73716	0.622035	0.505094	0.812414	0.199163	0.298137	0.516587	1.2056	1.25623	0.653633	0.636151	0.717509
BMP(36:1)	BMP	C42H81O10P	0.0932217	0.135961	0.104318	0.105956	0.0286075	0.0581368	0.122674	0.111122	0.110127	0.0669713	0.102125	0.0684463	0.143356	0.162953	0.154339	0.174932	0.0150371	0.0648971	0.129567
BMP(36:2)	BMP	C42H79O10P	0.034543	0.0658491	0.161884	0.167499		0.0506746	0.0621269	0.0709961	0.0382754	0.0247523	0.121137	0.101469	0.0928053	0.0423676	0.225872	0.0271786		0.108726	0.132766
BMP(36:3)	BMP	C42H77O10P	0.0949144	0.136405	0.116243	0.202814	0.0153997	0.0598816	0.0510603	0.0555442	0.011971	0.00813058	0.039115	0.0600005	0.00865986	0.00670672	0.161121	0.0469636	0.117927	0.0748019	0.0890755
BMP(36:4)	BMP	C42H75O10P	0.168523	0.457476	0.144309	0.158648	0.206246	0.101503	0.207405	0.215868	0.264672	0.232127	0.441327	0.0941593	0.343558	0.18809	0.439221	0.124111	0.185115	0.146697	0.326607
BMP(38:4)	BMP	C44H79O10P	0.429615	0.903941	0.579824	0.452775	0.514587	0.275697	0.397043	0.591148	0.469337	0.309956	0.476237	0.353895	0.589647	0.965141	0.79909	0.399123	0.405412	0.36668	0.431607
BMP(38:5)	BMP	C44H77O10P	0.0976212	1.0022	0.160701	0.170239	0.0977591	0.168223	0.405878	0.433411	0.131385	0.138472	0.0994576	0.181088	0.12297	0.139709	0.472331	0.229421	0.221816	0.244854	0.225422
BMP(38:6)	BMP	C44H75O10P	0.58404	2.29258	0.690928	0.551118	0.444711	0.53175	0.895294	1.0898	0.368073	0.389716	0.646355	0.412204	0.378284	0.303658	1.14035	0.661773	0.690643	0.545103	0.714065
BMP(38:7)	BMP	C44H73O10P	0.104207	0.33728	0.0090573	0.0118908	0.0398385	0.0423604	0.133058	0.170784	0.0252052			0.00891234		0.00621846	0.0917324	0.0310959	0.0393415	0.0497903	0.0791782
BMP(40:6)	BMP	C46H79O10P	1.48006	2.74199	1.79366	1.5738	1.42674	1.02862	1.63428	1.9008	1.52824	1.13505	1.59219	1.03876	1.68644	3.29522	2.49051	1.99588	1.31336	1.17399	1.40061
BMP(40:7)	BMP	C46H77O10P	0.755503	2.53234	0.920096	0.566135	0.477602	0.726461	1.31732	1.50237	0.680847	0.632561	0.987018	0.703023	0.777604	0.559666	2.05755	1.51903	0.931775	0.896622	0.98577
BMP(40:8)	BMP	C46H75O10P	1.10257	2.53716	0.880243	0.821431	0.603994	1.11597	2.12047	2.03798	0.447653	0.469357	0.819128	0.640683	0.711736	0.437524	2.1435	1.12698	1.10267	1.12157	1.10599
BMP(42:9)	BMP	C48H77O10P	0.34284	1.13942	0.393712	0.230539	0.1625	0.300536	0.577319	0.573828	0.171212	0.156461	0.353397	0.2465	0.237631	0.185329	0.801156	0.398413	0.481567	0.292507	0.357284
BMP(42:10)	BMP	C48H75O10P	1.65542	4.47811	1.57002	1.49078	1.20239	2.01116	2.67198	3.35549	1.18018	1.12575	1.89037	1.11373	1.12025	1.04509	4.45599	3.18593	2.38391	1.90518	2.0262
BMP(44:10)	BMP	C50H79O10P	0.233989	1.01121	0.407859	0.321673	0.177679	0.357956	0.334451	0.504981	0.423903	0.209615	0.452537	0.368658	0.287751	0.345001	1.13761	0.815076	0.455427	0.38164	0.352224
BMP(44:11)	BMP	C50H77O10P	0.579803	1.61535	0.519406	0.356306	0.368089	0.545991	0.631983	0.760464	0.525074	0.552494	0.860684	0.563596	0.628559	0.522271	1.97838	1.25076	0.694607	0.5736	0.613291
BMP(44:12)	BMP	C50H75O10P	16.8004	35.1153	12.5526	14.7447	13.12	20.634	22.144	34.5494	15.1115	11.3427	21.2953	11.1426	14.3189	13.0605	45.7598	40.0545	22.0122	17.4508	19.4144
BMP(46:11)	BMP	C52H81O10P	0.0666741		0.0652653	0.0887503	0.0810429	0.0389521		0.0357189	0.0788884	0.0629801	0.0724368	0.0795394	0.149137	0.287908		0.021052		0.0145158	0.010148
BMP(46:12)	BMP	C52H79O10P	0.310499	0.664795	0.365326	0.395001	0.532229	0.314398	0.272122	0.336607	0.534152	0.203718	0.270454	0.276544	0.366433	0.838277	0.346395	0.41319	0.302539	0.222125	0.228973
PG(30:0)	PG	C36H71O10P	1.60249	2.14738	0.925096	1.22636	0.882457	0.927369	1.31972	1.53125	0.460787	0.188259	0.861574	0.385303	0.498556	0.656633	1.18413	1.78896	1.0999	0.917054	1.17659
PG(32:0)	PG	C38H75O10P	23.5548	50.5174	22.8245	18.2982	18.5291	13.9242	23.4199	31.3423	19.9542	15.7875	19.7993	12.7396	14.8285	12.4313	27.4793	31.0531	22.5041	17.857	19.2084
PG(32:1)	PG	C38H73O10P	3.59171	6.27103	3.38121	2.85474	2.25979	1.64296	3.18233	3.66583	2.4294	2.18846	4.06776	2.06193	2.47823	1.78041	5.19859	4.08724	3.02298	2.51671	3.19529
PG(34:0)	PG	C40H79O10P	19.5123	57.7308	21.1796	18.9177	20.2679	16.3556	27.3776	30.7634	27.466	23.5958	25.4513	17.9465	23.2017	19.8429	47.3708	48.1326	24.5608	22.5541	23.0033
PG(34:1)	PG	C40H77O10P	402.145	973.445	413.99	333.145	338.59	266.168	517.477	531.013	514.57	466.047	695.67	372.228	449.714	385.981	844.304	811.827	465.341	421.098	452.715
PG(34:2)	PG	C40H75O10P	9.5132	18.5719	8.89531	12.6343	8.09009	6.74034	11.1124	11.0322	7.33643	6.31537	11.7087	6.62581	7.04849	5.72945	13.2322	10.9463	10.1548	8.52056	9.41944
PG(34:3)	PG	C40H73O10P	1.27953	0.809715	0.800133	0.958831	0.925022	0.21505	0.381449	0.69779	0.4722	0.509666	1.01739	0.37847	0.497936	0.584223	0.79111	0.956162	0.416745	0.714413	0.825891
PG(35:1)	PG	C41H79O10P	2.14332	5.46897	2.78317	2.31194	2.36802	2.11397	3.28262	3.47035	4.28554	3.87842	5.53281	3.59195	4.48884	3.95491	7.44373	5.4299	3.66609	2.83437	3.64526
PG(36:1)	PG	C42H81O10P	24.7239	51.3365	23.2182	21.8347	18.5478	19.7817	27.2355	30.2744	33.4153	25.8398	52.3301	25.0816	28.502	25.2416	57.0336	54.7994	31.4537	24.0869	30.0015
PG(36:2)	PG	C42H79O10P	51.1204	123.707	53.3829	51.5554	40.1727	43.6178	73.0777	68.9337	75.663	56.4283	97.8276	58.3494	60.4434	54.7879	125.219	104.856	69.9561	59.6763	66.441
PG(36:3)	PG	C42H77O10P	10.5125	15.8778	7.62461	9.55477	7.28105	6.29375	10.4723	11.4809	10.9501	8.70493	17.0213	8.95127	8.96509	8.58398	14.2697	14.4542	11.4326	9.98247	10.5999
PG(36:4)	PG	C42H75O10P	65.0359	145.233	65.0851	52.8563	52.9301	50.8194	83.1371	86.4684	73.1427	50.7315	92.0387	53.8822	58.4035	40.2964	107.892	110.065	76.6674	59.1172	69.4095
PG(36:5)	PG	C42H73O10P	2.87215	4.58253	2.47539	1.91436	2.208	1.48403	2.66405	3.94007	2.3847	2.01707	4.68645	2.02699	2.32977	1.58205	4.14026	4.37632	2.8228	2.25136	3.09879
PG(38:2)	PG	C44H83O10P	1.5248	3.01243	1.64464	1.39766	1.04431	1.24603	2.14425	2.23319	2.51076	1.48247	2.8728	1.81844	2.27689	1.70682	4.06152	3.77705	2.50158	1.87009	2.17708
PG(38:3)	PG	C44H81O10P	1.71182	3.31175	1.47993	1.8204	1.13712	0.861764	2.23684	1.97992	2.06251	1.74618	3.21339	1.82593	1.64276	1.10897	3.58019	3.74077	1.82817	1.64541	1.74153
PG(38:4)	PG	C44H79O10P	43.0436	76.5048	44.8492	33.3283	36.0708	28.7001	57.7783	64.8015	63.9817	47.166	79.6487	49.533	52.6316	37.6723	102.618	100.597	54.1356	41.3796	46.5246
PG(38:5)	PG	C44H77O10P	6.9362	12.282	7.03876	5.25376	6.07843	4.73452	9.33242	10.3582	10.7438	7.30806	13.3938	9.05743	8.46333	5.55418	14.6963	14.8704	8.62307	7.31195	7.48442
PG(38:6)	PG	C44H75O10P	25.3841	46.5627	25.1659	20.9961	24.2741	16.4175	31.8262	39.4569	32.9182	21.9462	39.6984	23.2657	26.0086	16.6064	46.9877	49.9155	30.6573	23.9123	25.6954
PG(38:7)	PG	C44H73O10P	0.580689	0.755405	0.613567	0.395389	0.500494	0.426875	0.574159	0.846625	0.443666	0.397876	0.847066	0.483571	0.434968	0.389708	0.994379	0.700888	0.636109	0.419626	0.492959
PG(40:4)	PG	C46H83O10P	0.055228	0.18051	0.103378	0.0728887	0.209344	0.0911181	0.304274	0.252662	0.125747	0.15607	0.213684	0.195128	0.240559	0.175855	0.593117	0.396115	0.156572	0.136656	0.171726
PG(40:5)	PG	C46H81O10P	0.227853	0.889515	0.357649	0.259545	0.310797	0.140439	0.480268	0.499823	0.509683	0.445033	0.679349	0.361426	0.457276	0.397765	0.750932	0.77402	0.435192	0.416436	0.351368
PG(40:6)	PG	C46H79O10P	7.68732	13.3048	7.88395	6.46257	9.50258	4.3996	9.18956	13.3871	9.51039	7.10026	15.7541	7.67053	8.41603	6.17781	15.5772	13.0183	8.58877	7.70437	7.96738
PG(40:7)	PG	C46H77O10P	3.9774	5.75077	3.53785	2.82478	3.98394	2.46784	5.01227	5.74147	4.99711	4.21993	7.4838	3.98767	4.12716	3.67762	8.24431	7.57769	4.41056	4.1059	3.86075
PG(40:8)	PG	C46H75O10P	0.702591	0.680657	0.681429	0.625513	0.598534	0.385401	0.85723	1.05	0.789902	0.590085	1.05739	0.551716	0.486086	0.645892	1.04395	0.984164	0.645175	0.714752	0.66284
PG(42:7)	PG	C48H81O10P	0.237168	0.405798	0.123178	0.163563	0.192448	0.160242	0.322059	0.267496	0.164341	0.158154	0.482235	0.105429	0.172194	0.150839	0.283092	0.383514	0.183795	0.235142	0.29703
PG(42:10)	PG	C48H75O10P	1.78153	1.81718	1.02662	1.14131	1.18389	0.799211	0.521471	2.01011	1.8533	0.711088	2.61736	1.17399	0.857946	1.45219	1.75979	1.87299	1.16114	1.07125	1.27426
PG(44:12)	PG	C50H75O10P	6.38107	7.64716	4.39136	4.57985	4.0238	2.3309	4.08455	9.06781	4.18888	3.06615	9.6441	4.90916	5.18209	2.71492	9.22342	9.44088	5.29786	5.74261	7.86911
LPG(16:0)	LPG	C22H45O9P	1.1209	1.39258	0.732549	0.739147	1.6934	1.54456	1.96882	4.67267	1.32235	1.15768	2.28317	0.94642	1.15706	0.760179	6.47537	4.20432	1.71431	1.88877	1.75955
LPG(16:1)	LPG	C22H43O9P	0.0456329	0.0777175	0.0571735	0.0490613	0.0404507	0.0344902	0.0617881	0.180672	0.0553163	0.00537916	0.102076	0.0475048	0.0485774	0.042868	0.106571	0.0464169	0.0502967	0.0670174	0.0410032
LPG(18:0)	LPG	C24H49O9P	0.326286	0.396939	0.432142	0.25935	0.378412	0.33631	0.446119	0.848089	0.416333	0.3535	0.488827	0.361137	0.403549	0.270573	1.43244	1.10636	0.428903	0.533663	0.433853
LPG(18:1)	LPG	C24H47O9P	1.31939	1.56313	1.09296	1.12084	1.5535	1.17739	1.52418	3.60799	1.59805	1.20721	2.72294	1.38813	1.45568	1.41168	5.05408	3.46726	1.67313	1.76174	1.60054
LPG(18:2)	LPG	C24H45O9P	0.360908	0.500278	0.33928	0.340758	0.243542	0.198376	0.250908	0.610144	0.234349	0.132709	0.31213	0.345248	0.204225	0.254768	0.503717	0.22066	0.320868	0.319016	0.357784
LPG(20:2)	LPG	C26H49O9P	0.0763901	0.109711	0.0643951	0.0719012	0.0886287	0.0876015	0.142659	0.285364	0.0980747	0.0637983	0.12715	0.0917228	0.117719	0.0990591	0.30836	0.205577	0.117719	0.12702	0.0889804
LPG(20:3)	LPG	C26H47O9P	0.0921722	0.165054	0.0778024	0.0866418	0.0786101	0.0504218	0.0883106	0.151133	0.068784	0.0580797	0.11413	0.076436	0.0963981	0.0922828	0.174124	0.0696955	0.099594	0.0870625	0.0830598
LPG(20:4)	LPG	C26H45O9P	0.686395	1.57035	0.725102	0.556417	0.658684	0.545654	0.857337	1.82312	0.683124	0.495691	1.07646	0.642164	0.619141	0.623892	1.96887	1.26444	0.861638	0.979701	0.782682
LPG(20:5)	LPG	C26H43O9P	0.0364862	0.126032	0.0600541	0.0473177	0.029491	0.0374607	0.0532071	0.0892844	0.0324304	0.0159844	0.0329153	0.0503002	0.0359474	0.0197265	0.131132	0.0323354	0.0149411	0.0430646	0.0380331
LPG(22:4)	LPG	C28H49O9P	0.090851	0.287674	0.145443	0.094469	0.0427523	0.0596671	0.0633166	0.124714	0.0853721	0.0854999	0.108209	0.132517	0.0903363	0.0763797	0.222842	0.140503	0.136898	0.126502	0.126521
LPG(22:5)	LPG	C28H47O9P	0.229212	0.545959	0.232004	0.196467	0.131564	0.0901001	0.136172	0.231893	0.213522	0.228156	0.262452	0.220909	0.219021	0.199881	0.396853	0.187918	0.209375	0.247752	0.217854
LPG(22:6)	LPG	C28H45O9P	6.14417	14.4163	5.47795	5.85895	5.26942	3.65874	4.95923	8.96061	5.88653	5.04314	8.40695	5.12243	5.94747	5.96843	9.62706	6.56081	6.944	7.14787	6.53082
AC(10:0)	AC	C17H33NO4	1.10037	2.98003	1.67275	1.29568	0.981929	0.673276	1.91744	1.6109	0.914219	0.881381	1.04725	0.726656	0.69066	0.616857	2.02258	1.99047	1.30768	1.09985	1.02622
AC(10:1)	AC	C17H31NO4	0.240691	1.76782	0.408799	0.295442	0.194296	0.140155	0.323532	0.138046	0.0558432	0.114791	0.0586024	0.228227	0.0732328	0.110168	0.214934	0.27319	0.194818	0.281138	0.347504
AC(12:0)	AC	C19H37NO4	15.1501	23.4489	15.5887	14.9016	6.31739	3.872	11.0036	7.04664	5.17868	4.58886	4.21895	4.33327	4.67807	4.00978	11.1411	10.3588	9.24454	8.95334	9.27776
AC(12:1)	AC	C19H35NO4	1.18848	5.54255	1.44276	1.35408	0.407459	0.275755	0.888238	0.51492	0.408614	0.49685	0.30592	0.426815	0.438266	0.354777	0.854373	0.780977	0.855911	0.854241	0.785987
AC(13:0)	AC	C20H39NO4	0.737305	1.11025	0.620664	0.84364	0.516903	0.250804	0.607784	0.540816	0.769098	0.517868	0.564291	0.392517	0.413561	0.402296	1.02241	0.785979	0.558365	0.757663	0.452425
AC(14:0)	AC	C21H41NO4	47.9007	65.8689	43.6082	45.885	31.4666	18.7702	49.3645	38.3727	23.6066	21.6267	18.7784	20.8719	18.8861	17.3471	48.227	52.0667	32.6254	32.8902	31.842
AC(14:1)	AC	C21H39NO4	7.83208	36.9541	9.14631	9.85231	4.6164	2.66625	7.98386	4.61921	3.35941	3.49356	2.78809	2.98363	3.25866	2.87431	7.40132	7.96127	5.97182	6.06104	6.12185
AC(15:0)	AC	C22H43NO4	1.00501	1.33701	1.11744	0.95168	1.09423	0.548225	1.57319	0.906119	0.437338	0.549375	0.287146	0.362627	0.331001	0.266422	1.12645	1.57108	0.87598	0.729892	0.705372
AC(16:0)	AC	C23H45NO4	274.634	199.599	225.673	189.819	333.236	183.125	483.293	388.4	100.093	87.1706	101.292	70.0958	79.5626	80.3234	475.806	457.143	222.295	216.439	228.49
AC(16:2)	AC	C23H41NO4	2.38765	5.84587	3.18466	3.13577	1.55341	0.754438	2.35189	1.86276	1.30316	1.39672	1.04592	0.922185	1.19727	1.06683	1.52696	1.48937	1.49009	1.42914	1.87071
AC(16:3)	AC	C23H39NO4	1.19344	4.99847	1.59673	1.41427	1.51812	1.07038	2.73567	2.19882	1.29787	1.39773	0.774694	0.696749	0.877818	0.816326	2.41199	2.46519	1.71585	1.63336	1.79504
AC(18:0)	AC	C25H49NO4	182.041	78.8131	164.597	123.153	177.059	158.38	324.817	297.989	58.9432	47.925	68.1723	37.579	45.5558	48.589	571.18	570.651	165.005	163.017	171.516
AC(18:1)	AC	C25H47NO4	149.879	68.6446	136.418	119.304	125.442	48.0961	143.109	115.397	66.2914	49.8794	80.7615	42.3993	54.5533	60.2465	180.141	143.449	101.076	100.519	101.845
AC(18:2)	AC	C25H45NO4	32.1745	23.2946	31.4523	29.0415	24.035	7.47264	25.6468	21.5709	11.9198	9.77737	13.33	9.78815	11.7652	12.2264	20.248	14.6858	19.7474	19.6584	19.8404
AC(18:3)	AC	C25H43NO4	2.78126	5.33721	2.89159	3.13651	2.23954	1.42862	3.86685	3.33181	1.48651	1.36014	1.54363	1.11401	1.14908	1.20167	2.98495	2.61892	2.49335	2.22666	2.38283
AC(18:4)	AC	C25H41NO4	0.433629	1.80946	0.251225	0.40912	0.263699	0.147224	0.563352	0.43332	0.65334	0.214551	0.185454	0.0780497	0.236235	0.131402	0.366805	0.191959	0.364035	0.321915	0.284021
AC(20:1)	AC	C27H51NO4	2.70503	2.49362	2.36476	2.8929	2.94035	1.87208	4.43326	3.18528	1.83516	1.54202	1.75026	1.56959	1.67612	1.41482	9.57142	9.54345	2.70742	2.62748	2.5539
AC(20:2)	AC	C27H49NO4	2.40989	1.49579	2.18419	2.09976	2.05407	0.906765	3.04715	2.03001	1.50711	1.25488	1.26917	1.06139	1.16365	1.08059	4.13998	3.21824	1.56265	1.81812	1.79884
AC(20:3)	AC	C27H47NO4	9.66444	4.78521	9.81074	7.95381	12.1816	4.55386	14.0336	11.4174	6.38414	5.13802	5.36147	3.31819	4.51057	4.64378	13.7585	8.78951	7.9962	8.16472	7.92811
AC(20:4)	AC	C27H45NO4	130.371	43.2548	136.512	127.962	163.769	68.8673	172.249	221.001	103.14	70.7525	137.165	58.2318	84.472	88.873	220.704	116.158	120.593	120.609	122.691
AC(20:5)	AC	C27H43NO4	5.03161	10.4838	5.37168	5.36162	5.1982	1.80572	4.11822	6.0104	3.86315	3.2204	4.58818	2.91998	3.22993	3.37124	6.00236	4.43995	4.48689	4.3548	4.45916
AC(22:0)	AC	C29H57NO4	0.194492	0.393871	0.265786	0.359435	0.0645753	0.102911	0.182116	0.281794	0.211619	0.126919	0.190023	0.238299	0.175303	0.255298	0.326921	0.451202	0.149332	0.180112	0.249383
AC(22:1)	AC	C29H55NO4	0.243057	0.319249	0.19968	0.208624	0.159219	0.160316	0.222806	0.29025	0.216559	0.156234	0.178253	0.19837	0.18687	0.149801	0.581501	1.03132	0.308053	0.136915	0.162012
AC(22:3)	AC	C29H51NO4	0.173876	0.0975466	0.174168	0.172494	0.367545	0.220295	0.432118	0.39808	0.112949	0.0675691	0.176005	0.10855	0.122533	0.0616321	0.704714	0.679413	0.184192	0.183749	0.185121
AC(22:4)	AC	C29H49NO4	1.47715	0.335848	1.53374	1.41192	4.09457	1.2909	4.47869	3.16663	1.1294	0.629593	1.10909	0.55989	1.02936	0.937244	5.79653	4.43706	1.95791	2.02119	1.8419
AC(22:5)	AC	C29H47NO4	1.5819	0.825271	1.61454	1.60873	1.56314	0.85932	2.19648	2.82276	1.67833	1.13339	1.60128	0.971295	1.2641	1.3361	4.28381	3.14908	1.60102	1.67559	1.59876
AC(22:6)	AC	C29H45NO4	11.5996	3.44097	11.4122	14.5056	13.9892	9.01865	13.1635	34.5437	16.4999	9.70811	25.1037	11.0775	16.7786	15.5716	36.3435	19.688	15.2449	14.4194	15.2725
AC(22:7)	AC	C29H43NO4	0.663581	0.309399	0.536681	0.888133	0.672146	0.527821	0.615867	1.19496	0.898283	0.603156	1.00438	0.399738	0.887918	0.595559	1.99966	1.0551	0.68123	0.758083	0.727632
AC(23:0)	AC	C30H59NO4	0.117285	0.250141	0.223219	0.167322	0.129804	0.0212457	0.11717	0.102281	0.0954302	0.0864462	0.0817417	0.0621744	0.0642015	0.0743307	0.176146	0.133071	0.138313	0.0616736	0.119436
AC(24:0)	AC	C31H61NO4	0.170775	0.349884	0.209724	0.496997	0.155239	0.151754	0.233548	0.284467	0.235276	0.159246	0.241917	0.223674	0.29183	0.215318	0.506273	0.752197	0.236189	0.29468	0.256466
AC(24:1)	AC	C31H59NO4	0.0205458	0.118472	0.0303774	0.247774	0.0294176	0.0217264	0.0385319	0.044396	0.0777042	0.00805045	0.0716925	0.0522695	0.0351096	0.0478665	0.0831308	0.101432	0.0536031	0.0791699	0.0543222
AC(24:4)	AC	C31H53NO4	0.0945853		0.0895231	0.117197	0.150514	0.0983038	0.208208	0.122762	0.0676579	0.0230575	0.0757135	0.0126183	0.022587	0.0437362	0.339574	0.388726	0.14873	0.107055	0.131186
AC(24:5)	AC	C31H51NO4	0.357289	0.342079	0.379939	0.471002	0.233634	0.20784	0.61346	0.514987	0.308174	0.204668	0.36873	0.249989	0.259249	0.333621	0.899127	0.816404	0.360507	0.36651	0.363994
AC(24:6)	AC	C31H49NO4	0.897445	0.221303	0.94179	1.07174	0.456734	0.365872	0.875443	0.867187	0.691501	0.386763	0.734276	0.374881	0.549671	0.677652	1.26563	0.925252	0.704355	0.741205	0.743494
AC-OH(10:0)	AC-OH	C17H33NO5	0.705724	6.41331	0.781316	0.868582	0.420369	0.205149	0.603966	0.371688	0.504952	0.372186	0.669849	0.63498	0.492442	0.678606	0.423212	0.601815	0.679372	0.630087	0.679894
AC-OH(12:0)	AC-OH	C19H37NO5	3.14934	27.8599	3.66883	3.8628	1.08895	0.778691	2.22264	1.58928	2.0696	2.29121	2.49616	2.58609	1.99322	2.28926	1.79702	2.29387	3.04396	3.02632	2.83821
AC-OH(12:1)	AC-OH	C19H35NO5	0.548744	3.40189	0.580598	0.599179	0.212434	0.193691	0.586027	0.335921	0.30106	0.307539	0.464081	0.411132	0.437119	0.387354	0.380541	0.43839	0.456307	0.472793	0.482941
AC-OH(14:0)	AC-OH	C21H41NO5	9.42462	59.3587	11.0734	11.4767	4.26315	3.55185	9.94771	6.60056	7.51848	8.07677	8.40612	8.18022	7.79417	8.10799	8.17407	10.7118	9.32152	9.17139	8.86143
AC-OH(14:1)	AC-OH	C21H39NO5	1.59873	12.1815	1.66172	1.86932	0.720469	0.6263	1.60294	0.790885	0.808134	1.2533	1.07095	1.51636	1.32501	1.13765	1.21371	1.85992	1.55898	1.38757	1.71709
AC-OH(14:2)	AC-OH	C21H37NO5	0.528979	4.39093	0.641744	0.60591	0.288554	0.274387	0.734915	0.566604	0.312025	0.400837	0.213855	0.508845	0.612836	0.402679	0.645174	0.428144	0.626678	0.707715	0.724282
AC-OH(16:0)	AC-OH	C23H45NO5	28.0334	97.7225	32.376	32.6646	17.6977	18.0172	41.9725	34.0121	19.379	18.7152	21.984	18.6516	18.5677	18.7876	43.8855	57.9799	28.2481	27.6675	28.1475
AC-OH(16:1)	AC-OH	C23H43NO5	4.45915	17.2736	5.16684	4.83587	2.68463	1.60207	5.24671	2.5257	2.66768	2.9712	2.87743	2.99287	2.64744	2.69104	4.72637	5.21522	3.91073	3.94577	3.64395
AC-OH(16:2)	AC-OH	C23H41NO5	0.701135	4.50755	1.1775	1.2649	0.535374	0.478967	1.34978	0.455311	0.646528	0.3908	0.656934	0.50632	0.827425	0.710271	0.504954	0.730327	0.63722	0.957784	1.06112
AC-OH(18:0)	AC-OH	C25H49NO5	11.706	29.5963	14.2424	13.6677	8.3352	11.6676	20.5999	18.7021	7.37038	6.97358	8.11821	6.27204	6.62677	6.76004	37.2179	45.2238	13.9417	13.6573	13.5239
AC-OH(18:1)	AC-OH	C25H47NO5	12.4871	21.7126	14.4814	12.9648	9.10896	6.41244	17.1217	9.91073	7.16023	7.60542	8.03406	6.88253	7.29779	7.47118	21.1774	23.9663	11.5272	10.9905	11.0538
AC-OH(18:2)	AC-OH	C25H45NO5	3.32875	5.74683	3.51995	3.86293	1.74818	0.798822	3.44388	1.49559	1.51813	1.32141	1.20913	1.71998	1.66353	1.55349	1.54181	1.7441	2.29356	2.28703	2.35107
AC-OH(18:3)	AC-OH	C25H43NO5	1.1115	7.07756	1.69626	1.40881	1.63276	0.862274	2.36633	1.6031	1.00548	1.20462	0.853199	1.01097	1.00852	0.922605	1.73489	1.64145	1.52613	1.47082	1.49609
AC-OH(18:4)	AC-OH	C25H41NO5	0.171126	2.70306	0.285135	0.280092	0.0826275	0.0199047	0.0981157	0.11266	0.25101	0.300251	0.211267	0.284332	0.24782	0.275158	0.0958998	0.0740261	0.208272	0.211148	0.163031
AC-OH(20:1)	AC-OH	C27H51NO5	0.355588	0.968258	0.459817	0.483863	0.435938	0.323252	0.779864	0.45238	0.429219	0.371769	0.394466	0.333501	0.35445	0.363326	1.15189	1.47348	0.543371	0.457139	0.398364
AC-OH(20:2)	AC-OH	C27H49NO5	0.316436	0.588706	0.388606	0.378544	0.2694	0.175433	0.410733	0.246247	0.270133	0.135899	0.157314	0.204575	0.263727	0.232513	0.573519	0.615926	0.203862	0.316919	0.261748
AC-OH(20:3)	AC-OH	C27H47NO5	2.32377	4.90355	3.46512	2.43208	3.46307	2.17462	5.81142	3.26411	1.92743	2.00747	1.78102	1.15066	1.29456	1.68991	4.70608	4.61187	2.89189	2.86179	2.94448
AC-OH(20:4)	AC-OH	C27H45NO5	2.31543	6.37795	3.16669	2.71764	3.33057	3.81772	7.21962	6.66889	2.0381	2.37912	2.2523	2.10975	2.38672	2.77454	8.97872	8.08118	3.61462	3.63372	3.95524
AC-OH(20:5)	AC-OH	C27H43NO5	0.312439	2.29042	0.469186	0.58478	0.233121	0.210783	0.548972	0.373037	0.584546	0.529958	0.642736	0.669646	0.758085	0.741219	0.622517	0.898151	0.485556	0.551595	0.549184
AC-OH(22:5)	AC-OH	C29H47NO5	0.253498	1.67688	0.655895	0.58958	0.63489	0.592804	1.23366	1.22463	0.939525	0.824949	1.2928	0.751956	0.787335	1.18446	2.66502	3.09281	1.09554	1.19199	0.943798
SM(d32:1)	SM[d]	C37H75N2O6P	6.05245	15.3976	5.81117	5.47065	4.18916	4.28293	7.62907	9.33043	5.77789	5.01438	7.14811	4.52485	5.52153	4.55128	10.7937	9.92952	6.42272	6.27033	6.22615
SM(d32:2)	SM[d]	C37H73N2O6P	0.23554	1.08889	0.341872	0.255236	0.195948	0.326684	0.433646	0.48629	0.38736	0.259084	0.506157	0.294878	0.338292	0.345243	0.756741	0.698867	0.419934	0.384914	0.389106
SM(d33:1)	SM[d]	C38H77N2O6P	4.1008	11.0675	4.4413	4.1628	3.12191	3.26869	5.74084	6.85884	5.79874	5.11592	6.38265	4.63554	5.06874	4.35315	9.42923	7.83398	4.90606	4.96207	4.6161
SM(d34:0)	SM[d]	C39H81N2O6P	56.961	118.61	57.1594	53.0694	37.8395	31.8545	68.8121	70.9635	32.6782	29.0944	34.1346	23.426	27.9888	24.44	55.5054	53.4542	46.3246	45.8504	45.9944
SM(d34:1)	SM[d]	C39H79N2O6P	1185.27	2711.39	1127.88	1058.88	933.194	752.209	1531.67	1660.15	1021.47	979.991	1153.19	792.643	942.898	844.339	1749.48	1695.36	1136.58	1139	1117.14
SM(d34:2)	SM[d]	C39H77N2O6P	32.5391	117.668	35.0701	30.2494	26.2194	29.9094	54.6132	59.6101	40.7387	39.0279	51.3835	32.7347	38.6081	36.2195	78.8761	73.8603	41.3732	41.75	40.4834
SM(d34:3)	SM[d]	C39H75N2O6P	0.0762014	0.275773	0.0483907	0.0216866	0.0411943	0.0953851	0.0754311	0.216479	0.0950892	0.094571	0.125768	0.0695643	0.104288	0.176386	0.177527	0.204063	0.0552104	0.0571765	0.063724
SM(d35:0)	SM[d]	C40H83N2O6P	0.160014	0.316921	0.198237	0.18962	0.114225	0.10711	0.184494	0.20339	0.12696	0.112902	0.112269	0.117153	0.119779	0.130149	0.21551	0.192502	0.150725	0.178381	0.153994
SM(d35:1)	SM[d]	C40H81N2O6P	5.17621	14.5378	5.818	5.80569	5.17627	4.06354	7.81076	8.02203	7.6762	7.62092	8.82786	6.53831	7.45796	6.4273	12.4888	11.3381	6.49182	6.62733	6.37954
SM(d35:2)	SM[d]	C40H79N2O6P	0.0710859	0.488197	0.102777	0.13587	0.164373	0.161408	0.328402	0.309874	0.303739	0.357339	0.363233	0.252761	0.313677	0.258111	0.633929	0.512137	0.138099	0.183811	0.229619
SM(d36:0)	SM[d]	C41H85N2O6P	39.613	96.4004	38.5772	38.0604	30.046	23.7128	49.8784	50.1682	29.2374	28.712	36.1991	23.4474	29.5887	26.4378	48.1135	54.1008	38.0266	36.8446	37.4615
SM(d36:1)	SM[d]	C41H83N2O6P	1144.41	2640.63	1079.15	1032.75	942.404	717.513	1475.09	1509.94	1071.9	1056.44	1214.77	843.586	1035.91	945.072	1679.92	1862.01	1106.79	1094.22	1109.85
SM(d36:2)	SM[d]	C41H81N2O6P	90.5171	324.151	97.8772	84.0654	72.3827	78.9816	148.916	149.09	119.303	110.964	147.946	91.8184	108.796	103.387	206.076	213.79	111.676	110.292	111.855
SM(d36:3)	SM[d]	C41H79N2O6P	0.456613	1.07806	0.319262	0.324107	0.418237	0.360142	0.672764	0.712603	0.465877	0.363517	0.511093	0.209985	0.368804	0.374614	0.691502	0.697021	0.313363	0.35603	0.267974
SM(d37:0)	SM[d]	C42H87N2O6P	0.0666291	0.175361	0.10835	0.134447	0.0727518	0.050409	0.107391	0.0933054	0.130449	0.0971035	0.125609	0.082234	0.109006	0.0960223	0.169045	0.151662	0.109837	0.115943	0.125877
SM(d37:1)	SM[d]	C42H85N2O6P	4.48393	12.2891	5.41286	5.46587	4.2771	3.48455	6.72567	6.73537	6.61212	6.54951	7.27712	5.28552	6.03862	5.34326	10.9129	10.0115	5.68503	5.4946	5.69686
SM(d37:2)	SM[d]	C42H83N2O6P	0.596205	2.28388	0.71288	0.753001	0.586051	0.685411	1.26649	1.11586	1.02582	1.00121	1.11921	0.755134	0.918638	0.730599	1.73603	1.43909	0.902407	0.810313	0.91991
SM(d38:0)	SM[d]	C43H89N2O6P	5.07923	12.4838	5.31622	6.20498	4.09573	3.51392	6.75874	7.2452	6.23087	5.8661	6.76824	5.16316	5.70593	5.00509	12.8466	12.909	6.13469	6.13141	6.02499
SM(d38:1)	SM[d]	C43H87N2O6P	268.35	681.613	302.038	262.502	245.025	197.738	383.383	406.176	308.403	323.604	352.247	268.185	301.525	262.445	596.856	598.416	301.926	299.095	303.634
SM(d38:2)	SM[d]	C43H85N2O6P	60.9892	203.614	67.3233	57.8584	58.389	57.3122	103.562	107.716	77.8347	81.0674	97.8494	64.2742	72.2329	61.0538	174.324	163.092	78.3277	75.9075	77.4285
SM(d38:3)	SM[d]	C43H83N2O6P	0.603555	1.74044	0.462527	0.500579	0.617302	0.502737	0.9234	0.946998	0.683934	0.499437	0.679387	0.515304	0.649958	0.498062	1.2654	1.25497	0.607422	0.663261	0.661312
SM(d39:0)	SM[d]	C44H91N2O6P	0.0560576	0.117223	0.0526888	0.113021	0.0299142	0.0306961	0.0469717	0.0840775	0.0575677	0.0462038	0.0422889	0.0386882	0.0576105	0.0277299	0.144541	0.074875	0.0582265	0.056488	0.0432214
SM(d39:1)	SM[d]	C44H89N2O6P	2.99638	8.75058	3.55831	4.13583	2.90299	2.64213	4.90011	4.86689	3.74084	3.8801	3.98999	3.07922	3.36349	2.78358	7.5013	5.86072	3.52547	3.59316	3.70023
SM(d39:2)	SM[d]	C44H87N2O6P	0.627096	1.89839	0.741927	0.679982	0.65078	0.605536	1.16883	1.10644	0.738702	0.769748	0.913932	0.639524	0.605947	0.557605	1.86069	1.29155	0.810293	0.767434	0.756871
SM(d40:0)	SM[d]	C45H93N2O6P	2.41243	5.90961	2.83894	4.888	1.99361	2.03765	3.34755	4.24253	2.01877	1.88405	2.28296	1.71416	1.68866	1.35121	6.1902	4.80871	2.80985	2.79643	2.75858
SM(d40:1)	SM[d]	C45H91N2O6P	174.467	471.051	201.315	174.154	169.429	146.784	277.232	281.97	148.93	162.517	186.659	139.105	143.758	119.962	359.916	347.482	200.481	194.506	196.276
SM(d40:2)	SM[d]	C45H89N2O6P	59.0519	182.937	56.627	51.1548	58.9532	58.61	105.518	105.793	58.2493	60.7829	77.9555	47.2425	52.3371	42.9969	150.393	143.389	74.4949	70.4471	71.9653
SM(d40:3)	SM[d]	C45H87N2O6P	1.39348	4.01709	1.29267	1.37348	1.11946	1.24868	2.20824	2.26135	1.47669	1.40794	1.78886	1.28374	1.40104	1.24847	3.26827	2.96592	1.80817	1.56234	1.60727
SM(d40:4)	SM[d]	C45H85N2O6P	0.0868469	0.26552	0.0590203	0.091177	0.107487	0.0931594	0.18536	0.271004	0.0540652	0.13444	0.106595	0.111685	0.141078	0.0921675	0.219478	0.229298	0.109545	0.138453	0.106402
SM(d41:0)	SM[d]	C46H95N2O6P	0.0971012	0.29895	0.110294	0.649845	0.104492	0.0808315	0.161146	0.191158	0.0691415	0.079784	0.0903828	0.0753254	0.0759342	0.0568471	0.432883	0.173657	0.162284	0.162715	0.163566
SM(d41:1)	SM[d]	C46H93N2O6P	7.34276	22.1217	8.49133	17.7296	7.45715	6.76445	13.0173	12.6129	5.92428	6.16477	6.98779	5.72587	5.34669	4.52896	15.1571	10.9833	9.89506	9.48669	9.56528
SM(d41:2)	SM[d]	C46H91N2O6P	2.82397	9.89415	2.96127	3.75466	2.91138	3.21888	5.75346	5.37664	3.05752	2.87869	3.78556	2.51945	2.68389	2.17855	7.04906	5.49498	3.88708	3.77871	3.83282
SM(d41:3)	SM[d]	C46H89N2O6P	0.0575317	0.319105	0.0923973	0.100614	0.0560177	0.0789698	0.149366	0.147265	0.119035	0.0821144	0.156137	0.0979867	0.0790605	0.0989327	0.239732	0.183468	0.154195	0.12909	0.110607
SM(d42:0)	SM[d]	C47H97N2O6P	0.856074	2.23435	1.08433	3.62091	0.74463	0.940869	1.318	1.68932	0.539271	0.406921	0.734495	0.422829	0.453298	0.346072	1.79754	1.63895	1.22345	1.24204	1.20732
SM(d42:1)	SM[d]	C47H95N2O6P	106.134	299.157	124.088	139.53	107.765	112.574	197.319	203.092	85.8171	82.6632	104.542	80.0914	71.1145	58.0439	233.45	221.294	134.606	130.22	129.6
SM(d42:2)	SM[d]	C47H93N2O6P	127.507	366.171	134.163	152.09	119.375	126.237	219.813	231.192	146.515	137.597	181.023	124.055	123.577	107.426	321.812	304.368	168.102	161.843	161.283
SM(d42:3)	SM[d]	C47H91N2O6P	21.9113	77.6091	25.0614	25.4765	19.9186	23.3568	38.8817	42.1055	26.6997	24.8181	34.4304	23.0849	23.187	20.7958	58.0414	52.6437	30.8885	29.6166	29.8801
SM(d42:4)	SM[d]	C47H89N2O6P	1.42562	4.48638	1.48662	1.23626	1.1897	1.45957	2.75718	2.28181	1.63803	1.32128	2.00249	1.12181	1.38167	1.31592	3.54356	2.89896	1.75823	1.82888	1.8342
SM(d42:5)	SM[d]	C47H87N2O6P	0.249094	0.834415	0.256511	0.229558	0.172603	0.218165	0.499149	0.250629	0.218024	0.167529	0.260652	0.224717	0.270275	0.216618	0.676384	0.59158	0.218482	0.295348	0.269548
SM(d42:6)	SM[d]	C47H85N2O6P	0.0448115	0.360929	0.0727664	0.069378	0.05067	0.0342481	0.115981	0.121066	0.0410012	0.0496306	0.084696	0.0644142	0.0618469	0.0731135	0.106586	0.136497	0.0840525	0.0998868	0.0653677
SM(d42:7)	SM[d]	C47H83N2O6P	0.0566247	0.434801	0.0746987	0.104835	0.0420409	0.0704946	0.123067	0.155959	0.0709768	0.101357	0.114763	0.0603351	0.0928321	0.116211	0.25047	0.230702	0.108008	0.111695	0.127952
SM(d43:0)	SM[d]	C48H99N2O6P	0.00839263	0.0090602	0.0171189	0.124761	0.00234861	0.0127828	0.0219522	0.0137948	0.0082565	0.0022668	0.00387398	0.00873591	0.00301669	0.00530695	0.0131379	0.00864701	0.0210186	0.0277601	0.0220258
SM(d43:1)	SM[d]	C48H97N2O6P	0.730448	1.98466	0.915651	3.33147	0.593493	0.678401	1.26117	1.30818	0.403547	0.349978	0.441448	0.393029	0.334798	0.295567	1.04009	0.777876	0.942252	1.09483	0.950684
SM(d43:2)	SM[d]	C48H95N2O6P	0.582009	1.74896	0.713865	1.54267	0.566302	0.657279	1.17403	1.079	0.431583	0.406474	0.547982	0.322002	0.34715	0.280279	1.15298	0.816453	0.835834	0.759006	0.742153
SM(d43:3)	SM[d]	C48H93N2O6P	0.0858992	0.320303	0.0938597	0.220137	0.0664178	0.0923092	0.16919	0.154316	0.0698143	0.0639848	0.0859649	0.0825814	0.0494642	0.0465902	0.243146	0.131611	0.137395	0.102594	0.0758367
SM(d44:0)	SM[d]	C49H101N2O6P	0.0315933	0.0580997	0.0425413	0.103373	0.0173249	0.0749539	0.0373694	0.0383142	0.0190692	0.0219114	0.0766348	0.0110706	0.0192027	0.0210954	0.0875014	0.264848	0.0437077	0.0443273	0.0516838
SM(d44:1)	SM[d]	C49H99N2O6P	1.14241	3.22297	1.61845	2.58549	0.956481	1.74411	1.87302	2.10555	0.652126	0.86448	1.42282	0.581243	0.628269	0.519163	2.03503	5.47502	1.51716	1.49332	1.42112
SM(d44:2)	SM[d]	C49H97N2O6P	1.77819	4.81997	1.96192	2.89715	1.2126	2.37845	2.61944	2.97526	1.94411	1.87228	2.97564	1.56513	1.63203	1.39277	4.39	6.20242	2.25452	2.24669	2.15018
SM(d44:3)	SM[d]	C49H95N2O6P	0.367245	1.17904	0.4706	0.683953	0.263986	0.432967	0.576004	0.651111	0.40475	0.310535	0.542795	0.370296	0.329737	0.291622	0.942856	0.967247	0.507584	0.487313	0.505587
SM(d44:6)	SM[d]	C49H89N2O6P	0.13436	0.553179	0.127217	0.179731	0.106324	0.0541477	0.204088	0.30657	0.123251	0.055726	0.161893	0.0872717	0.103293	0.125067	0.338511	0.248138	0.158579	0.169363	0.120595
SM(d44:7)	SM[d]	C49H87N2O6P	0.0141947	0.175621	0.015536	0.0185053	0.0163672	0.0209635	0.0295762	0.0579189	0.024301	0.0255442	0.022995	0.0104863	0.0311035	0.0231332	0.117185	0.0502124	0.0311212	0.0330304	0.0200048
SM(d46:1)	SM[d]	C51H103N2O6P	0.0429529	0.172265	0.0643343	0.116066	0.0278916	0.196199	0.0296948	0.0734608	0.0407164	0.0639028	0.211138	0.0218823	0.0408478	0.0321973	0.174439	1.5187	0.0809024	0.0943182	0.109511
SM(d46:2)	SM[d]	C51H101N2O6P	0.0296653	0.128197	0.0549306	0.0770497	0.01606	0.189169	0.0307521	0.0387621	0.0183882	0.0660816	0.215983	0.0100704	0.0339644	0.00474096	0.0864337	1.01817	0.0792943	0.0548824	0.0414656
SM(t34:0)	SM[t]	C39H81N2O7P	2.27251	4.91843	1.89667	1.91416	1.60247	1.51886	2.73164	3.05935	1.74264	1.48025	1.92982	1.39538	1.50402	1.44678	3.55868	3.15548	2.13144	2.10925	2.08349
SM(t34:1)	SM[t]	C39H79N2O7P	1.18681	2.7474	1.86232	1.53786	0.866013	0.838964	1.69749	1.60879	0.831355	0.835553	1.16474	1.17695	0.899588	0.825203	1.93067	1.7731	1.34171	1.29959	1.33846
SM(t34:2)	SM[t]	C39H77N2O7P	0.0542984	0.297146	0.0820626	0.110726	0.0627296	0.0654193	0.113653	0.0993833	0.0539899	0.0626203	0.0848401	0.0621504	0.0918941	0.0369781	0.172857	0.169738	0.0834114	0.0760158	0.0952362
SM(t36:0)	SM[t]	C41H85N2O7P	1.19218	2.53465	1.25998	1.27652	1.01876	0.799602	1.53145	1.76469	1.62441	1.54526	1.77777	1.27898	1.4791	1.40583	2.33737	2.9529	1.38061	1.46254	1.16882
SM(t36:1)	SM[t]	C41H83N2O7P	1.30649	3.24569	1.76932	1.22579	1.02233	0.892026	1.80841	1.73168	0.875242	0.829019	1.1762	0.983171	0.979832	0.786332	1.7512	1.47407	1.39059	1.22851	1.22554
SM(t36:2)	SM[t]	C41H81N2O7P	0.175781	0.650308	0.254868	0.177432	0.102085	0.149864	0.305197	0.187098	0.151228	0.0962897	0.270588	0.154302	0.155406	0.147552	0.311621	0.249834	0.273092	0.117904	0.228689
SM(t38:0)	SM[t]	C43H89N2O7P	4.86245	10.8687	4.85332	4.76081	4.44048	3.20576	6.275	6.52095	6.218	6.57882	7.51556	5.15101	6.36649	6.20134	9.53531	10.9501	5.76668	5.31556	5.47075
SM(t38:1)	SM[t]	C43H87N2O7P	0.223212	0.850808	0.241475	0.196392	0.176271	0.126896	0.243444	0.341525	0.202906	0.214183	0.226871	0.168104	0.180811	0.174781	0.342971	0.401991	0.230345	0.273497	0.188575
SM(t39:0)	SM[t]	C44H91N2O7P	0.124143	0.108445	0.140071	0.0924809	0.136724	0.136336	0.195263	0.150917	0.284078	0.233505	0.307858	0.16795	0.156254	0.232232	0.275174	0.203805	0.177634	0.174734	0.148863
SM(t40:0)	SM[t]	C45H93N2O7P	13.862	29.0912	12.5657	12.0914	11.2326	8.8188	17.4166	17.0029	17.8981	16.8484	19.5307	12.9828	16.3776	15.8751	27.072	31.0206	14.9967	14.3964	14.7853
SM(t41:0)	SM[t]	C46H95N2O7P	1.07881	2.61548	1.10852	1.36407	0.960775	0.809401	1.53933	1.42959	1.3885	1.2996	1.31362	1.17892	1.21953	1.17012	1.78376	1.59558	1.19803	1.25374	1.13246
SM(t42:0)	SM[t]	C47H97N2O7P	14.8487	31.165	13.4233	12.8357	11.8934	9.20531	17.776	19.1229	7.38857	7.05811	8.68602	5.77742	6.9877	6.28685	10.9021	12.5517	11.7815	11.7624	11.8389
SM(t42:1)	SM[t]	C47H95N2O7P	4.47015	10.2734	4.17793	4.13606	3.48467	2.75337	5.26512	6.23755	4.04807	4.35849	5.52679	3.959	4.25173	3.81669	6.13995	6.50238	4.46306	4.41189	4.25515
SPH(d18:0)	SPH[d]	C18H39NO2	4.31708	34.8791	4.79027	4.33368	2.20214	1.80895	3.11713	3.7924	4.02184	3.03954	3.90108	2.64925	5.15907	3.78593	8.6872	6.69489	2.69051	3.15881	3.17512
SPH(d18:1)	SPH[d]	C18H37NO2	7.21965	34.6081	9.41365	7.65252	5.64055	3.95481	7.60969	9.69217	6.4401	8.68203	11.9186	6.32385	6.81498	6.46357	9.55042	12.3858	7.38262	7.38719	7.55579
SM4(d36:1)	SM4[d]	C42H81NO11S	0.967512	2.60443	1.21569	3.00032	1.03927	0.934566	1.4117	2.18093	0.944862	0.969742	0.986215	0.937953	0.912461	1.00221	3.86155	1.95931	1.45153	1.61752	1.4802
SM4(d38:1)	SM4[d]	C44H85NO11S	0.373676	1.01471	0.371665	2.69528	0.378815	0.319061	0.495395	0.854151	0.556651	0.256074	0.357133	0.278329	0.625172	0.567421	2.33864	1.03419	0.607753	0.605456	0.790169
SM4(d40:1)	SM4[d]	C46H89NO11S	0.121602	0.265358	0.177608	4.66305	0.0521776	0.139851	0.202349	0.33808		0.0624582		0.0633586	0.0912545	0.0544196	7.08112	0.344543	0.779045	0.374213	0.93263
SM4(d42:1)	SM4[d]	C48H93NO11S	0.103925		0.387646	15.047		0.0937478		0.0656047	0.322929			0.024254	0.0444524	0.119642	5.9913	0.0848495	1.75269	1.69301	1.5801
SM4(d42:2)	SM4[d]	C48H91NO11S	0.889569	0.163661	0.454891	13.1911	0.0916054	0.185437	0.137246	1.20829	0.549492			0.243911	0.0383822	0.219361	36.2037	1.09711	2.63364	2.80188	3.42041
GM3(d34:1)	GM3[d]	C57H104N2O21	28.0571	69.5771	23.7573	18.4891	19.2048	21.2795	50.299	34.676	24.0611	20.3698	21.2939	17.3901	18.7102	18.5067	44.3676	44.7131	28.5336	28.3044	28.4096
GM3(d36:1)	GM3[d]	C59H108N2O21	17.9438	45.78	17.2306	13.1067	13.8719	15.7837	27.6727	21.1664	19.3312	18.5069	19.7632	12.4666	16.5186	15.8425	30.0373	36.8626	20.7322	19.6825	19.2227
GM3(d38:1)	GM3[d]	C61H112N2O21	7.29492	19.8626	10.2208	5.71238	5.84784	5.76201	9.51079	8.57253	8.66342	7.56697	6.07123	7.03167	6.88355	7.0206	16.4291	16.5849	8.58756	8.67343	9.971
GM3(d40:1)	GM3[d]	C63H116N2O21	4.20249	7.37661	8.33792	3.45267	3.15931	3.35467	7.48266	4.30009	4.62497	3.13914	2.47992	4.94531	2.59642	2.41304	7.99958	7.65098	4.1367	5.45688	4.56862
GM3(d42:2)	GM3[d]	C65H118N2O21	0.285088	2.50524	1.01915	0.760968	0.324678	1.3621	2.88274	1.20543	1.40007	1.61647	0.916927	1.27991	1.26232	1.48943	3.37435	4.22716	0.775509	1.6717	1.51956
GD3(d34:0)	GD3[d]	C68H123N3O29	1.10769	9.20903	2.04003	2.52975	2.67735	1.52488	4.12653	4.09174		0.161806	0.507982	0.87644	1.09607	0.811894	1.38149	1.17587		1.92013	2.37068
GD3(d34:1)	GD3[d]	C68H121N3O29	84.5986	267.358	63.2678	83.3389	78.5985	58.8984	109.584	77.0274	66.634	37.0468	50.6278	33.6181	49.8529	52.4465	75.3624	120.013	75.4329	87.843	70.7364
GD3(d34:2)	GD3[d]	C68H119N3O29	1.44917	3.071	0.699436	1.75567	1.36659	1.35516	2.17308	1.87026	1.4678	0.819089	1.39527	0.942025	1.22538	1.22984	1.98693	1.98923	2.13703	1.12833	2.26383
GD3(d36:1)	GD3[d]	C70H125N3O29	92.128	325.194	80.3336	88.8322	86.4049	65.3461	112.991	90.3708	78.765	50.3874	72.5069	48.283	83.2862	76.6213	106.358	162.091	79.196	93.7079	93.3653
GD3(d36:2)	GD3[d]	C70H123N3O29	5.04412	15.6972	4.25745	3.08046	4.06394	3.42759	3.45294	3.77684	4.56912	2.22149	6.39132	1.75496	6.0076	3.80696	8.76608	11.9222	3.50799	6.65517	5.53913
GD3(d38:1)	GD3[d]	C72H129N3O29	39.9791	163.379	39.4255	47.9242	42.8102	31.6844	49.5656	49.1855	52.3258	33.2849	42.932	27.6161	44.1798	43.6016	57.9039	104.301	43.4044	44.6542	44.1363
GD3(d38:2)	GD3[d]	C72H127N3O29	4.4625	15.4334	4.50401	3.6778	2.95384	2.63808	4.5364	5.41449	4.62494	3.80978	5.5338	3.51107	4.92736	5.17104	6.00714	13.3871	5.88452	7.14643	5.1011
GD3(d40:1)	GD3[d]	C74H133N3O29	29.669	117.954	33.9626	33.3373	33.5879	23.0953	38.8349	32.2631	30.831	21.6218	29.6041	17.2242	21.2171	21.8376	37.1538	66.5807	30.1806	36.2172	32.5689
GD3(d40:2)	GD3[d]	C74H131N3O29	2.99204	15.675	2.76364	3.58265	3.22999	2.00032	3.41371	5.02627	4.41925	3.3353	4.40703	2.61863	2.6269	3.40089	7.78728	6.72545	3.9135	5.58957	4.13302
GD3(d41:1)	GD3[d]	C75H135N3O29	1.02404	6.14389	1.11323	0.984419	1.49226	0.973549	1.58866	0.48944		0.189498	0.94832	0.513428	0.378437	0.690244	0.418974	0.820304	0.578791	0.884906	0.853379
GD3(d42:1)	GD3[d]	C76H137N3O29	8.82944	30.6596	12.1782	11.9331	13.1546	9.70859	16.1341	9.75531	7.59359	7.31948	4.39284	4.54407	5.49724	5.19956	5.24139	13.3025	12.7199	10.2143	9.85132
GD3(d42:2)	GD3[d]	C76H135N3O29	8.4575	42.061	10.4589	11.6174	11.0391	9.64914	15.4875	11.8203	19.288	16.4174	18.5654	10.152	13.7337	12.1702	23.3943	37.4207	16.2023	14.1173	14.7377
GD3(d42:3)	GD3[d]	C76H133N3O29	1.57849	5.43315	2.50957	1.26595	2.31575	1.53234	2.8779	2.08531	2.73996	2.13039	1.94763	1.77655	2.36925	2.225	4.51297	4.64162	2.29969	2.39122	1.97792
GD3(d44:2)	GD3[d]	C78H139N3O29	0.372953	0.539807	0.244793	0.271083	0.257472	0.262862	0.462517	0.376978	0.910629	1.02747	0.514196	0.513732	1.05922	0.992178	1.71694	2.694	0.982489	0.41133	0.164779
TG(36:0)	TG	C39H74O6	2.19201	4.34107	2.34698	1.79049	1.47215	2.61539	3.26301	2.24028	1.96023	2.05734	1.96801	1.98011	1.79265	2.57408	2.72113	2.55209	2.12671	2.15814	2.08844
TG(36:1)	TG	C39H72O6	0.59957	1.09504	0.729026	0.575212	0.378118	0.766905	0.808	0.571237	0.515861	0.522546	0.529946	1.05544	0.450384	0.695378	0.718118	0.595816	0.639876	0.624377	0.603939
TG(36:2)	TG	C39H70O6	0.0726897	0.20471	0.0966665	0.101425	0.0425822	0.0993647	0.0735455	0.0544499	0.0793032	0.0699967	0.0755889	0.48999	0.0517676	0.0820259	0.114953	0.0781705	0.101626	0.0729243	0.0933461
TG(36:3)	TG	C39H68O6	0.0166711	0.0109888	0.0105361	0.00535133	0.00526077	0.018357	0.0101988	0.00358266	0.00988407	0.00918955	0.00591202	0.0553558	0.00940922	0.0158164	0.00870186	0.0076091	0.012269	0.0130287	0.0629014
TG(37:0)	TG	C40H76O6	0.443718	0.851379	0.508447	0.364572	0.255312	0.482357	0.520757	0.362615	0.344854	0.333632	0.386608	0.170388	0.325174	0.472629	0.452027	0.44391	0.442808	0.406511	0.443875
TG(37:1)	TG	C40H74O6	0.147966	0.291664	0.178363	0.116768	0.0767393	0.155284	0.20381	0.125771	0.104741	0.142641	0.086938	0.15054	0.100934	0.149865	0.152475	0.150861	0.116722	0.110763	0.134682
TG(37:2)	TG	C40H72O6	0.0157943	0.00661951	0.0459299	0.0359913	0.0253167	0.0309402	0.0273699	0.0155865	0.0191118	0.0188167	0.0161419	0.0715249	0.01568	0.0403929	0.021149	0.0142445	0.0088418	0.0207674	0.0451146
TG(38:0)	TG	C41H78O6	2.40589	4.52488	2.56642	2.02064	1.65957	2.78087	3.55645	2.66857	2.09538	2.04874	2.1761	1.98117	1.81367	2.69602	3.00791	2.63382	2.3937	2.2011	2.17787
TG(38:1)	TG	C41H76O6	1.28353	2.29785	1.42141	1.21578	0.708484	1.5014	1.65007	1.06986	0.978513	1.00054	0.910926	3.13435	0.829785	1.21346	1.5034	1.19121	1.29292	1.16227	1.23016
TG(38:2)	TG	C41H74O6	0.269272	0.578826	0.300143	0.370108	0.144971	0.345775	0.320322	0.233108	0.186248	0.205941	0.195719	3.39917	0.196783	0.276217	0.309855	0.246715	0.411504	0.381562	0.400164
TG(38:3)	TG	C41H72O6	0.0446946	0.0829507	0.0608084	0.0728756	0.034037	0.112109	0.0997819	0.0575259	0.0613652	0.0476557	0.0405907	0.616215	0.0707554	0.0570587	0.074453	0.0513897	0.0614428	0.0808222	0.0608619
TG(39:0)	TG	C42H80O6	0.511066	0.983202	0.652971	0.442339	0.355035	0.533015	0.644409	0.540244	0.465402	0.459514	0.517347	0.323399	0.421708	0.655231	0.642701	0.633878	0.586477	0.491344	0.53685
TG(39:1)	TG	C42H78O6	0.27374	0.569086	0.369865	0.270097	0.172679	0.299843	0.313129	0.224759	0.206144	0.1849	0.228331	0.374546	0.191489	0.259753	0.318995	0.221281	0.270133	0.242947	0.243946
TG(39:2)	TG	C42H76O6	0.0456705	0.0879212	0.0776868	0.0636862	0.0412005	0.0519534	0.0398255	0.0366851	0.0208336	0.0301529	0.0224199	0.229326	0.0249877	0.0573413	0.0665264	0.042613	0.0415591	0.0444795	0.0559539
TG(40:0)	TG	C43H82O6	2.32097	4.66838	2.54296	1.8274	1.77865	2.24434	3.34764	2.67089	2.05348	2.19957	2.44063	1.58556	2.04494	2.7125	3.08227	2.89365	2.42483	2.33935	2.38546
TG(40:1)	TG	C43H80O6	1.39057	2.42143	1.68049	1.31268	0.862075	1.5997	1.80675	1.24321	1.13401	1.08701	1.04644	3.32536	0.972969	1.39877	1.67544	1.41481	1.40548	1.3216	1.33819
TG(40:2)	TG	C43H78O6	0.448264	0.942047	0.492649	0.513346	0.251877	0.545635	0.574566	0.360375	0.318126	0.292001	0.309632	3.8992	0.270841	0.425574	0.574645	0.382607	0.543737	0.507929	0.487127
TG(40:3)	TG	C43H76O6	0.0878645	0.224304	0.106051	0.102435	0.0435905	0.127405	0.113244	0.0639154	0.0766907	0.0715788	0.0561297	1.67008	0.0555066	0.0916059	0.12092	0.0592717	0.152434	0.143691	0.160346
TG(41:0)	TG	C44H84O6	1.58816	3.61298	2.07038	1.301	1.46091	1.26626	1.94851	2.09591	1.3838	1.53878	1.83939	1.10964	1.55623	1.95763	2.25472	2.19874	1.77718	1.65986	1.72384
TG(41:1)	TG	C44H82O6	0.548372	1.13394	0.884602	0.459667	0.435686	0.542933	0.611247	0.552797	0.439553	0.396757	0.466615	0.476461	0.437998	0.735199	0.649191	0.555946	0.566822	0.529355	0.58537
TG(41:2)	TG	C44H80O6	0.158605	0.297222	0.257691	0.145414	0.124284	0.143916	0.139162	0.115436	0.108244	0.0913097	0.125513	0.390642	0.0970636	0.158602	0.165588	0.117983	0.176664	0.174377	0.184694
TG(42:1)	TG	C45H84O6	1.83917	3.77005	2.64979	1.49638	1.41667	1.77837	2.1415	1.77119	1.47798	1.42025	1.54799	2.28162	1.46143	2.41163	2.29016	1.93417	1.89428	1.82644	1.96249
TG(42:2)	TG	C45H82O6	0.621339	1.19069	0.874312	0.581076	0.500597	0.621089	0.705506	0.588586	0.469761	0.451914	0.521549	2.28925	0.447369	0.711979	0.783143	0.610462	0.720711	0.663344	0.758412
TG(42:3)	TG	C45H80O6	0.0899048	0.183151	0.120496	0.113873	0.0751437	0.114636	0.121709	0.0923114	0.0724186	0.0558256	0.0663879	1.09244	0.0656027	0.0917699	0.114742	0.0966737	0.139001	0.127527	0.144735
TG(43:0)	TG	C46H88O6	8.85208	22.5734	11.7605	9.66525	6.44466	7.45922	11.4071	11.0614	7.41962	8.47872	11.1993	6.65276	8.91416	9.96794	10.7617	12.0575	11.4613	10.2738	11.7014
TG(43:1)	TG	C46H86O6	1.69631	3.8122	2.90109	1.19861	1.38932	1.57132	1.76091	1.62914	1.24841	1.22845	1.43494	0.955821	1.38684	2.50835	1.9813	1.73557	1.69274	1.69952	1.7165
TG(43:2)	TG	C46H84O6	0.605972	1.24289	1.00903	0.41166	0.554211	0.530748	0.607258	0.607531	0.421054	0.399187	0.485514	0.462201	0.463782	0.83791	0.662993	0.575475	0.609703	0.559948	0.612217
TG(43:3)	TG	C46H82O6	0.0827339	0.132428	0.136724	0.0643447	0.0754806	0.0748903	0.0735705	0.0672897	0.0593549	0.054518	0.0636745	0.105745	0.0448933	0.102567	0.103862	0.0605794	0.0668018	0.0754828	0.0879721
TG(44:0)	TG	C47H90O6	5.54387	11.0249	7.01761	4.00488	4.57703	4.62707	5.72685	5.67653	4.40305	4.4155	6.38928	7.31708	4.66128	7.92859	7.07203	6.41246	5.83188	5.48404	5.33876
TG(44:1)	TG	C47H88O6	4.23952	8.96036	6.73421	3.47516	3.39996	3.78397	4.10958	4.0802	3.08711	2.9194	3.74329	6.09977	3.3403	5.97172	5.18972	4.20734	4.20212	4.11895	3.96358
TG(44:2)	TG	C47H86O6	1.8462	4.11272	2.91665	1.50258	1.60284	1.61528	1.83175	1.80034	1.29593	1.17743	1.48831	3.8355	1.47641	2.52367	2.10833	1.71949	1.99614	1.87689	2.01806
TG(44:3)	TG	C47H84O6	0.355387	0.772499	0.524876	0.292441	0.325485	0.319577	0.389627	0.356737	0.258529	0.239626	0.288286	1.00688	0.263103	0.456037	0.439226	0.322552	0.378873	0.359665	0.413284
TG(44:4)	TG	C47H82O6	0.0374895	0.0844862	0.0544265	0.040493	0.0474665	0.0428261	0.0306127	0.0621607	0.0429686	0.0223535	0.0710536	0.184995	0.0182256	0.0455772	0.0733624	0.0303264	0.0390768	0.0274912	0.0411415
TG(45:0)	TG	C48H92O6	5.81447	11.4028	8.06972	3.91066	4.72881	4.7096	5.66241	5.91102	4.48719	4.37829	6.31095	2.45888	4.71651	8.65683	6.96452	7.61258	5.78536	5.43614	5.40827
TG(45:1)	TG	C48H90O6	5.91694	12.2852	10.0204	4.15522	5.46835	4.94474	6.14307	5.80651	4.47195	4.02778	5.69936	3.77407	4.61705	8.80029	7.23931	6.09037	5.55115	5.34982	5.02121
TG(45:2)	TG	C48H88O6	2.05055	4.51778	3.37868	1.45884	1.91891	1.78679	1.91056	1.99893	1.44114	1.31204	1.6016	1.26333	1.52662	2.91184	2.36229	2.00336	1.95831	1.97999	1.96555
TG(45:3)	TG	C48H86O6	0.347224	0.679861	0.585466	0.226584	0.342938	0.298588	0.30167	0.312564	0.252124	0.224808	0.238733	0.257308	0.251429	0.450958	0.375539	0.287134	0.357529	0.321346	0.31723
TG(45:4)	TG	C48H84O6	0.0193036	0.034066	0.0361861	0.0122815	0.0300509	0.0178823	0.02189	0.0145091	0.0167523	0.010428	0.0168289	0.0325727	0.0169256	0.0321833	0.0257389	0.0178696	0.0162161	0.00864558	0.0145782
TG(46:0)	TG	C49H94O6	9.35962	20.0552	12.5646	8.24428	7.33457	7.14448	9.59789	9.48528	7.80287	7.2546	10.653	18.5046	9.05652	12.7392	12.2825	10.7014	11.0798	10.7727	10.7826
TG(46:1)	TG	C49H92O6	11.3957	21.4371	16.084	10.3123	9.28567	8.55023	9.49196	10.2187	7.27398	6.76906	10.6118	27.6928	8.75821	16.0435	13.251	10.1074	11.909	11.4346	11.084
TG(46:2)	TG	C49H90O6	5.94958	11.5955	8.52462	5.14341	5.4209	4.6024	4.85502	5.37144	3.87841	3.49975	5.13032	18.8275	4.30668	8.14383	7.10394	5.25343	6.14104	5.75231	5.64796
TG(46:3)	TG	C49H88O6	1.16047	2.47083	1.65293	0.970421	1.06656	0.950783	0.992605	1.01249	0.746034	0.688729	0.883052	3.86255	0.812337	1.57275	1.35318	0.968672	1.23156	1.25931	1.17911
TG(46:4)	TG	C49H86O6	0.115279	0.225554	0.155072	0.116032	0.0884178	0.114193	0.0994135	0.0952558	0.0699882	0.0752337	0.102697	0.577284	0.0969533	0.140052	0.140863	0.0765077	0.119353	0.112506	0.141351
TG(47:0)	TG	C50H96O6	6.52513	14.1416	9.95014	4.66292	5.38578	5.1857	6.68334	6.97786	5.62881	5.15847	7.45017	2.48275	5.61236	9.61471	8.37821	7.36365	7.11231	6.72663	6.73744
TG(47:1)	TG	C50H94O6	9.54252	19.6287	16.1041	6.78545	8.67486	7.82475	8.40847	9.22789	7.14143	6.28917	9.33885	4.46206	7.36861	14.1748	11.4803	9.2531	9.35828	8.94347	8.69094
TG(47:2)	TG	C50H92O6	5.94377	11.9107	9.18632	3.9381	6.02344	4.80669	4.78801	5.54465	4.14661	3.70023	5.22417	4.18966	4.21584	8.91686	6.81415	5.41615	5.62735	5.28551	4.96639
TG(47:3)	TG	C50H90O6	1.1866	2.53432	1.91714	0.773253	1.31968	0.989882	1.00121	1.09673	0.839671	0.758391	0.907714	0.924884	0.869059	1.74663	1.32698	1.04821	1.09274	1.03996	0.988216
TG(47:4)	TG	C50H88O6	0.115074	0.169004	0.177694	0.051775	0.108505	0.095683	0.108449	0.0888265	0.0625585	0.064641	0.0796626	0.127152	0.0742366	0.15229	0.089677	0.0656143	0.0968936	0.114589	0.103222
TG(48:0)	TG	C51H98O6	13.0714	42.1981	15.1659	14.8257	10.0833	8.62361	14.5447	11.7385	13.1331	12.7511	14.791	43.2371	15.0994	15.8936	22.4861	22.1161	19.2335	18.151	18.3693
TG(48:1)	TG	C51H96O6	18.4408	38.4998	24.682	25.8034	12.7804	11.4927	14.9069	15.5685	10.2668	8.94853	16.2135	76.7833	15.9881	21.9233	23.4153	14.5323	24.8974	24.4669	23.9248
TG(48:2)	TG	C51H94O6	15.0881	27.3472	18.8734	17.941	11.5383	9.5941	11.4296	12.2361	7.32966	6.89412	12.4759	94.8327	10.9292	17.9069	18.2417	10.7631	19.9125	19.0004	18.7011
TG(48:3)	TG	C51H92O6	5.05004	8.41397	5.79632	4.60569	4.25069	3.17493	3.44897	3.7168	2.40638	2.22185	3.64518	34.0958	3.11784	5.74319	5.74573	3.53158	5.56467	5.31852	5.07369
TG(48:4)	TG	C51H90O6	0.457181	0.950847	0.585822	0.407688	0.393015	0.367782	0.39646	0.363041	0.252499	0.251621	0.330596	4.44771	0.336062	0.547331	0.61617	0.38001	0.608225	0.529579	0.55014
TG(48:5)	TG	C51H88O6	0.027052	0.0736207	0.0333851	0.0496671	0.0416266	0.0366186	0.0577576	0.074054	0.0392008	0.0407331	0.043507	0.465372	0.0406677	0.0320533	0.0840746	0.068773	0.0681862	0.0305461	0.0197965
TG(49:0)	TG	C52H100O6	2.93207	8.15207	4.68221	2.44687	2.31702	2.45233	3.29069	3.22384	2.59712	2.38031	3.34893	2.11692	2.56989	4.17949	3.96514	3.77934	3.5972	3.37364	3.47275
TG(49:1)	TG	C52H98O6	7.38551	16.1794	13.307	6.15023	6.57295	5.61655	6.50166	7.37113	5.61809	4.67242	7.261	5.33454	5.90873	10.6575	9.38684	7.14438	8.15737	7.93664	7.71395
TG(49:2)	TG	C52H96O6	7.39999	15.1111	12.532	5.43679	7.18635	5.64098	5.99115	6.85398	5.37605	4.42682	6.60042	8.52636	5.2958	10.2512	8.8832	6.56848	7.75692	7.39935	7.17761
TG(49:3)	TG	C52H94O6	2.68653	5.26123	4.17338	1.84774	2.91354	2.08835	2.09706	2.37507	1.81496	1.55627	2.25668	3.97991	1.86334	3.88699	2.94598	2.216	2.69262	2.48766	2.35275
TG(49:4)	TG	C52H92O6	0.340364	0.665285	0.526725	0.234274	0.361335	0.270317	0.245353	0.295278	0.235607	0.208844	0.271565	0.729678	0.227886	0.480233	0.391302	0.284939	0.347774	0.310683	0.294013
TG(50:0)	TG	C53H102O6	8.37034	35.1506	8.63935	8.77387	6.42484	5.87342	10.9761	7.48843	14.5728	12.7408	11.7213	20.9274	9.8686	12.1459	23.475	26.1965	12.7235	12.1831	11.7304
TG(50:1)	TG	C53H100O6	20.2162	59.7836	22.1407	39.3242	11.5006	12.9277	17.8969	15.6871	11.735	10.012	16.597	159.955	18.8674	19.6198	32.017	20.1127	37.5038	35.1568	36.5331
TG(50:2)	TG	C53H98O6	24.7282	57.1046	26.5434	43.5941	14.7413	15.827	20.0717	19.2186	9.77357	9.15531	19.7995	253.286	21.0675	23.7074	41.8814	17.1835	52.6111	50.2164	49.8634
TG(50:3)	TG	C53H96O6	13.1117	24.0623	12.5915	17.2599	7.7285	8.24368	9.86615	9.20215	4.38238	4.23859	9.31324	166.453	9.41736	11.8358	21.4487	8.21358	24.6042	22.8832	23.2487
TG(50:4)	TG	C53H94O6	3.02964	4.99024	2.47551	2.97333	1.7739	1.91405	2.16464	1.86642	0.955325	0.97154	1.7951	52.2113	1.84344	2.61556	4.58206	1.87045	5.11325	4.81581	4.57315
TG(50:5)	TG	C53H92O6	0.32421	0.517981	0.288624	0.300419	0.208342	0.246251	0.302634	0.22094	0.135314	0.138361	0.190429	6.7478	0.22377	0.276326	0.505727	0.239502	0.518596	0.521383	0.454686
TG(50:6)	TG	C53H90O6	0.0824869	0.878409	0.0590899	0.0797035	0.0612579	0.0849709	0.188041	0.0741074	0.121742	0.0669481	0.0626055	0.62293	0.0955207	0.0666022	0.160317	0.202585	0.143959	0.135499	0.114901
TG(51:0)	TG	C54H104O6	1.08783	3.41927	1.79615	0.988912	0.934124	0.881	1.2164	1.17992	1.13918	0.959948	1.31888	1.27966	1.01886	1.5845	1.8272	1.70585	1.50263	1.40089	1.37909
TG(51:1)	TG	C54H102O6	2.76102	8.22271	4.90413	3.23603	2.35785	2.23408	2.69331	2.62966	1.97273	1.67765	2.63276	6.17627	2.0802	3.47648	3.69749	2.75764	3.92036	3.63972	3.67297
TG(51:2)	TG	C54H100O6	4.64861	11.0083	8.10871	4.87286	4.19888	3.52944	4.0513	4.20676	2.97713	2.61337	4.24102	10.6204	3.5529	5.76113	6.46072	4.00367	6.44905	6.10875	6.27357
TG(51:3)	TG	C54H98O6	2.84039	6.24761	4.6096	2.53011	2.7089	2.21983	2.39387	2.41705	1.85009	1.58542	2.38439	9.61427	2.03138	3.51939	4.04574	2.28916	3.98796	3.75066	3.80946
TG(51:4)	TG	C54H96O6	0.775108	1.63705	1.12017	0.637534	0.839705	0.669374	0.686368	0.678845	0.486787	0.454581	0.628999	4.30301	0.578196	0.952575	1.09909	0.64715	1.12866	0.995399	1.01374
TG(51:5)	TG	C54H94O6	0.122203	0.231991	0.176747	0.0966539	0.137031	0.126865	0.120829	0.103476	0.091074	0.0862784	0.104076	0.855548	0.0963996	0.154187	0.1791	0.120039	0.1534	0.140666	0.146316
TG(51:6)	TG	C54H92O6	0.0115911	0.0422408	0.00931102	0.00522045	0.0104917	0.0193463	0.0165742	0.00904004	0.0183907	0.0132182	0.00516265	0.0506029	0.00683253	0.0106083	0.0230379	0.0193137	0.0111176	0.014864	0.00957703
TG(52:0)	TG	C55H106O6	3.84091	12.9271	4.05397	3.64781	2.889	2.78273	5.01011	4.05408	9.26565	6.67222	7.54789	7.03838	6.00131	7.27487	13.985	15.3384	6.42863	5.88346	6.11871
TG(52:1)	TG	C55H104O6	7.10379	31.0633	9.00233	13.9531	5.38334	5.66768	8.49067	5.88066	8.65166	6.23586	7.65959	59.4606	6.7063	9.95672	17.2405	15.5079	13.3144	13.3884	13.097
TG(52:2)	TG	C55H102O6	37.7039	97.282	37.9122	57.6066	22.6566	39.2512	50.6208	34.934	26.9813	25.7113	34.7774	244.808	34.0589	37.3987	77.909	42.6243	64.2701	60.4084	66.8769
TG(52:3)	TG	C55H100O6	29.5456	75.2483	28.1505	41.6187	17.3815	32.2275	37.0184	26.8028	18.4956	18.0938	25.2261	314.972	29.3301	28.9319	71.5056	30.7498	67.2696	63.8653	65.5732
TG(52:4)	TG	C55H98O6	14.8207	46.3098	12.8713	15.063	9.22948	18.6096	20.8913	13.4333	10.6123	9.81955	11.8004	216.887	14.4534	14.3098	35.9084	18.4841	34.4801	33.1231	32.3267
TG(52:5)	TG	C55H96O6	3.66466	7.57275	2.86929	2.98302	2.215	4.52805	4.86819	3.10593	2.36717	2.37158	2.70183	66.2227	3.42761	3.38651	7.74874	3.75207	7.40869	6.97007	6.87961
TG(52:6)	TG	C55H94O6	0.831046	2.39647	0.684995	0.621344	0.556736	1.07781	1.25267	0.752004	0.833504	0.703512	0.72392	10.1913	0.909128	0.844157	1.65187	1.24789	1.28981	1.21374	1.15346
TG(52:7)	TG	C55H92O6	0.140118	0.472388	0.121485	0.0849521	0.102788	0.185171	0.255407	0.153873	0.126581	0.124427	0.0983478	0.980955	0.151785	0.121358	0.247179	0.241153	0.185852	0.153019	0.1668
TG(53:0)	TG	C56H108O6	0.795317	2.10014	1.43966	0.643973	0.603269	0.639716	0.866015	0.864035	0.842118	0.66946	1.03729	0.675897	0.690705	1.14668	1.28277	1.1177	1.06172	0.97835	0.991972
TG(53:1)	TG	C56H106O6	1.14177	3.42965	2.27387	1.1597	1.00571	0.890501	1.07357	1.07312	0.984938	0.713291	1.10044	3.0763	0.882403	1.57391	1.76191	1.29157	1.55075	1.4946	1.49393
TG(53:2)	TG	C56H104O6	2.30212	7.04871	3.66933	3.09684	1.73958	2.20492	2.57927	2.13426	1.63758	1.36381	2.10861	10.0865	1.7474	2.52532	3.74883	2.29582	3.76048	3.36198	3.50966
TG(53:3)	TG	C56H102O6	2.23391	6.12785	3.46407	2.8622	1.72716	2.36437	2.49175	2.17294	1.58554	1.38106	1.95055	11.4662	1.9737	2.3464	4.31331	2.2069	4.3536	3.89042	4.19812
TG(53:4)	TG	C56H100O6	1.15704	3.91518	1.58673	1.21923	0.988473	1.35391	1.52229	1.09438	0.927064	0.777292	0.92843	8.01927	1.03233	1.22851	2.38053	1.26364	2.54756	2.29374	2.31445
TG(53:5)	TG	C56H98O6	0.339881	0.902916	0.419187	0.298942	0.311093	0.467573	0.470257	0.327642	0.283243	0.261997	0.278661	3.43509	0.343048	0.373995	0.691411	0.401352	0.681668	0.634548	0.610422
TG(53:6)	TG	C56H96O6	0.0941224	0.308043	0.0944849	0.0752839	0.0718007	0.139462	0.134188	0.0946201	0.111258	0.0848032	0.0792452	0.872078	0.11074	0.101763	0.196822	0.165133	0.168419	0.152003	0.14959
TG(54:0)	TG	C57H110O6	1.30785	3.29649	2.16848	1.05521	0.952204	1.06447	1.49988	1.25879	1.59649	1.15737	1.98253	1.18878	1.3657	1.84285	2.53673	2.01576	1.87063	1.66812	1.62732
TG(54:1)	TG	C57H108O6	2.05236	7.22108	3.37009	2.64326	1.57741	1.89398	2.19971	1.9246	2.41439	1.66564	2.22277	7.05286	1.80252	2.89954	4.67182	3.82861	3.11326	2.85497	2.89648
TG(54:2)	TG	C57H106O6	9.8588	25.3725	11.2437	14.2068	6.11662	11.9153	13.4703	9.40772	8.32191	7.06363	8.65141	62.7111	9.09574	10.2149	20.1098	12.0677	14.886	14.8143	14.8127
TG(54:3)	TG	C57H104O6	70.7296	159.634	72.8355	58.6325	39.6616	99.4323	125.193	78.1952	69.6346	69.9455	63.2644	172.753	75.9264	73.7815	121.227	99.3174	91.3257	87.1149	90.7925
TG(54:4)	TG	C57H102O6	50.6527	128.791	52.7079	36.8023	33.4261	74.0059	89.0474	56.5194	53.1877	50.5193	47.2039	178.22	61.782	54.5048	104.078	77.1415	72.857	71.5251	71.5246
TG(54:5)	TG	C57H100O6	36.1185	73.8525	35.3447	22.468	23.9363	54.3986	61.9699	38.9845	39.4347	36.901	32.1413	122.944	41.6145	38.2954	68.8136	50.9286	47.6252	46.6527	44.9997
TG(54:6)	TG	C57H98O6	14.5453	38.592	13.9374	10.1702	11.1436	23.0848	26.7732	16.0091	17.016	15.5392	14.4268	58.4865	17.7733	16.8591	28.4594	23.7616	20.4166	19.548	18.9843
TG(54:7)	TG	C57H96O6	4.08144	7.10271	3.64113	2.3118	2.95141	6.39365	6.97646	4.28724	4.08324	4.13524	3.45364	14.2473	4.65492	4.2737	7.27943	5.68172	4.64125	4.34461	4.25581
TG(54:8)	TG	C57H94O6	0.564557	0.955566	0.531516	0.323919	0.392562	0.940049	1.08364	0.582983	0.553637	0.604984	0.391228	1.62853	0.654575	0.509688	0.988028	0.77785	0.599312	0.603361	0.563693
TG(55:0)	TG	C58H112O6	0.981637	2.40611	1.84077	0.734924	0.678664	0.782724	1.03744	0.997996	0.846416	0.708041	1.17949	0.673579	0.748977	1.34798	1.33073	1.01922	1.27977	1.14192	1.1118
TG(55:1)	TG	C58H110O6	1.07974	2.64312	2.41259	0.79663	0.917043	0.836634	0.930124	0.997711	0.881309	0.635482	1.16063	1.05015	0.762729	1.48165	1.59602	0.987494	1.32952	1.23242	1.1665
TG(55:2)	TG	C58H108O6	0.782762	2.3482	1.54712	0.89844	0.689301	0.701904	0.775911	0.772722	0.607266	0.458989	0.722507	3.312	0.56628	0.969945	1.21218	0.776785	1.11339	1.00643	1.08128
TG(55:3)	TG	C58H106O6	1.90623	5.81944	2.6204	2.12748	1.18927	2.82954	3.24303	2.11821	1.83786	1.57179	1.80702	7.14211	1.92703	1.88018	3.21773	2.39677	2.9158	2.70858	2.86066
TG(55:4)	TG	C58H104O6	1.50489	5.44485	2.17278	1.48951	1.01739	2.34264	2.4821	1.66272	1.62213	1.25215	1.30841	5.96995	1.68595	1.42057	2.92436	2.20994	2.57822	2.36245	2.60363
TG(55:5)	TG	C58H102O6	1.05498	3.24184	1.40232	0.939285	0.712744	1.72669	1.91588	1.15253	1.31752	0.935	0.807911	3.25954	1.26648	0.92471	1.99897	1.47565	1.8254	1.63617	1.62685
TG(56:0)	TG	C59H114O6	1.00441	2.56345	1.98412	0.793093	0.694835	0.805613	1.12093	1.05974	0.87502	0.737107	1.21772	0.775892	0.798538	1.36957	1.41525	1.04083	1.33271	1.16927	1.20584
TG(56:1)	TG	C59H112O6	1.32937	3.41449	2.96156	1.06504	1.13794	1.14563	1.27702	1.29431	1.16923	0.834627	1.44155	1.39448	0.965952	1.93358	1.98732	1.29345	1.75107	1.58713	1.4671
TG(56:2)	TG	C59H110O6	2.19504	4.91	3.36361	1.85057	1.52436	2.46575	2.90695	2.25385	2.07272	1.68149	1.93518	4.8882	2.05997	2.60734	3.46468	2.43798	2.79562	2.58582	2.5459
TG(56:3)	TG	C59H108O6	3.70779	5.75142	4.29433	3.18626	2.10055	5.07148	5.82251	4.0594	3.68933	3.20419	3.17198	16.4503	4.12437	4.11886	6.42685	4.73173	5.01979	4.80441	4.71591
TG(56:4)	TG	C59H106O6	2.77043	36.6249	3.2449	2.30937	2.49466	4.10943	6.43115	3.11546	3.97659	3.03893	2.68737	18.3898	3.20069	3.46889	6.95537	7.50557	5.95115	5.69604	5.52163
TG(56:5)	TG	C59H104O6	1.91639	15.8098	1.97725	1.68755	1.51425	2.33683	3.50622	2.06824	2.27814	1.81415	1.82232	11.2593	2.14797	1.99471	4.6637	3.96076	3.56745	3.24713	3.35805
TG(56:6)	TG	C59H102O6	1.85574	26.2286	2.32239	2.21648	1.95365	1.84816	4.08039	1.81677	4.77561	2.49485	2.7543	10.4438	3.23922	3.05508	6.14041	8.15349	4.5943	4.30999	4.30727
TG(56:7)	TG	C59H100O6	1.2883	12.5317	1.04942	1.42288	1.22627	1.08405	2.2539	1.53762	2.73259	1.37434	1.93187	11.7095	2.23099	1.63305	4.83712	4.89702	3.07302	3.00552	2.94821
TG(56:8)	TG	C59H98O6	0.566144	6.01349	0.355561	0.542966	0.74588	0.676843	1.72119	0.873073	0.648731	0.38797	0.500524	7.36733	0.764546	0.474294	2.06438	2.36429	1.43565	1.32279	1.32306
TG(56:9)	TG	C59H96O6	0.0998975	0.670889	0.0540713	0.0713146	0.101115	0.0895929	0.197334	0.137978	0.0662417	0.041476	0.0712868	1.57427	0.11348	0.0665135	0.236336	0.256921	0.187077	0.186966	0.174429
TG(56:10)	TG	C59H94O6	0.00905623	0.113909	0.00611001	0.0138294	0.0112995	0.0107383	0.0325312	0.0205414	0.0118976	0.00644351	0.00855101	0.061993	0.0107434	0.00887627	0.0430808	0.0543469	0.0240034	0.0210673	0.0115345
TG(56:12)	TG	C59H90O6	0.0313064	0.580046	0.0193465	0.0170538	0.0429209	0.0314374	0.108536	0.0823705	0.0395115	0.0300095	0.0297449	0.030776	0.0344841	0.0248622	0.128073	0.157758	0.0567242	0.0529896	0.0814255
TG(57:0)	TG	C60H116O6	0.680605	1.79761	1.41607	0.505713	0.442293	0.544469	0.807806	0.728788	0.594444	0.505354	0.865072	0.497211	0.523587	0.919664	0.992539	0.722305	0.940843	0.832209	0.860527
TG(57:1)	TG	C60H114O6	0.941209	2.42982	2.38597	0.684394	0.779767	0.772563	0.875615	0.865283	0.790143	0.579866	1.02628	0.71461	0.672646	1.40203	1.33816	0.810411	1.24529	1.11304	1.05809
TG(57:2)	TG	C60H112O6	0.694349	1.67404	1.56132	0.480044	0.646817	0.570082	0.612955	0.636821	0.563237	0.384179	0.672076	0.86087	0.480458	0.956269	0.956531	0.565881	0.873218	0.791071	0.734558
TG(57:3)	TG	C60H110O6	0.313417	0.709672	0.549297	0.253004	0.22668	0.301762	0.276193	0.27194	0.244145	0.171605	0.256437	1.28197	0.237603	0.327126	0.453888	0.268667	0.405281	0.360995	0.37071
TG(57:7)	TG	C60H102O6	0.058201	0.644891	0.120893	0.108469	0.0812162	0.163621	0.111002	0.086265	0.182802	0.0616715	0.12326	0.379757	0.152828	0.132733	0.291198	0.265377	0.212973	0.213937	0.218514
TG(57:8)	TG	C60H100O6	0.0179107	0.293286	0.0185218	0.0229046	0.0348697	0.0285952	0.0511413	0.0326591	0.0327327	0.00757303	0.0114164	0.17474	0.0215403	0.0103168	0.0727211	0.0851175	0.0840835	0.0497818	0.0436918
TG(58:0)	TG	C61H118O6	0.466887	1.21587	0.895111	0.363678	0.289251	0.389731	0.562043	0.528278	0.418546	0.372837	0.633877	0.361528	0.370043	0.649223	0.691653	0.522621	0.66172	0.57896	0.557921
TG(58:1)	TG	C61H116O6	0.847422	2.34873	2.18931	0.665213	0.672115	0.693603	0.829196	0.793016	0.723087	0.520055	0.954697	0.755099	0.609284	1.18902	1.24675	0.739083	1.16202	1.0227	0.953546
TG(58:2)	TG	C61H114O6	1.28375	3.00838	2.3797	0.989901	0.970333	1.38856	1.59104	1.31781	1.2357	0.958272	1.30634	1.53094	1.12736	1.68298	1.99421	1.29449	1.67863	1.49162	1.37155
TG(58:3)	TG	C61H112O6	0.726214	1.57323	1.1435	0.548075	0.493731	0.848754	0.966035	0.728605	0.695699	0.554442	0.652621	2.02138	0.696141	0.826079	1.18316	0.779253	0.945694	0.852774	0.833383
TG(58:4)	TG	C61H110O6	0.405202	1.48854	0.578324	0.344267	0.26675	0.536916	0.680089	0.435488	0.482019	0.381547	0.394853	1.85187	0.456694	0.510966	0.732193	0.621909	0.593646	0.570233	0.536103
TG(58:5)	TG	C61H108O6	0.219951	1.19724	0.309112	0.19435	0.201155	0.250659	0.349452	0.253195	0.335456	0.22941	0.24151	1.06833	0.260387	0.260232	0.636727	0.587818	0.38824	0.366293	0.350587
TG(58:6)	TG	C61H106O6	0.318189	7.97641	0.447728	0.412155	0.398634	0.307931	0.798902	0.265718	0.961726	0.454324	0.477485	1.71965	0.554329	0.609526	1.12416	1.66031	0.878423	0.851704	0.852482
TG(58:7)	TG	C61H104O6	0.373008	5.78744	0.394126	0.468655	0.457371	0.335278	0.781031	0.428007	1.04903	0.507932	0.621512	2.46624	0.7072	0.610398	1.46971	1.7646	0.992767	0.890934	0.909853
TG(58:8)	TG	C61H102O6	0.496295	10.3088	0.412806	0.512176	0.801802	0.478417	1.60099	0.713994	0.912243	0.507055	0.558331	2.74494	0.794482	0.55943	2.19734	2.94835	1.33127	1.24107	1.25374
TG(58:9)	TG	C61H100O6	0.270998	3.45098	0.211468	0.277535	0.357447	0.30686	0.791443	0.465363	0.420637	0.235377	0.31338	0.384023	0.450064	0.265635	1.07375	1.10973	0.636813	0.651507	0.558585
TG(58:10)	TG	C61H98O6	0.562876	9.76312	0.41587	0.469548	0.753324	0.554577	1.79202	0.859419	0.88395	0.485593	0.562119	1.30129	0.637825	0.550553	2.10496	3.08551	1.15962	1.0966	1.04637
TG(58:11)	TG	C61H96O6	0.0756534	0.583364	0.0465847	0.0606846	0.0808995	0.0676863	0.126915	0.109486	0.0731127	0.0407214	0.0666543	0.148625	0.0617946	0.0484505	0.15835	0.208387	0.0963123	0.0862389	0.0743933
TG(58:12)	TG	C61H94O6	0.053217	0.931769	0.0351182	0.044305	0.057852	0.0572921	0.168207	0.107185	0.0842151	0.0681407	0.0802993	0.0732968	0.067213	0.0605584	0.235364	0.307945	0.107675	0.100926	0.0919999
TG(58:13)	TG	C61H92O6	0.0158944	0.503429	0.0114438	0.00554966	0.00750015	0.0117541	0.0600977	0.0338709	0.0273288	0.0165616	0.0141524	0.0264339	0.01945	0.0121587	0.0934326	0.130908	0.0365287	0.0442109	0.0403861
TG(58:14)	TG	C61H90O6	0.0100631	0.278477	0.00637183	0.0077415	0.00638294	0.0151657	0.0369216	0.0241087	0.00909424	0.00206368	0.00932157	0.00649801	0.0100144	0.00493603	0.0337187	0.0433589	0.0273722	0.0223032	0.0214284
TG(59:0)	TG	C62H120O6	0.236757	0.617221	0.463744	0.188113	0.143199	0.200021	0.287356	0.269643	0.205972	0.1907	0.312059	0.175548	0.193809	0.293128	0.330917	0.249917	0.32679	0.296537	0.266574
TG(59:1)	TG	C62H118O6	0.465024	1.26161	1.27321	0.333784	0.358612	0.377918	0.463627	0.449949	0.387098	0.27682	0.543926	0.356122	0.315152	0.640291	0.717416	0.394692	0.652544	0.559048	0.558489
TG(59:2)	TG	C62H116O6	0.458134	1.21834	1.24669	0.356228	0.418054	0.398936	0.457868	0.43634	0.402307	0.286419	0.50896	0.432996	0.34915	0.65549	0.722804	0.395732	0.599787	0.561417	0.518206
TG(59:3)	TG	C62H114O6	0.203016	0.457601	0.430596	0.140374	0.171695	0.195754	0.213228	0.181766	0.18061	0.129161	0.198727	0.358476	0.152911	0.266487	0.296153	0.168499	0.25611	0.22648	0.214571
TG(59:4)	TG	C62H112O6	0.0823635	0.193749	0.135701	0.0659384	0.0587803	0.114712	0.124524	0.0847144	0.0907129	0.0735235	0.0892069	0.290284	0.0780878	0.0896215	0.139154	0.0917118	0.120587	0.114406	0.114206
TG(59:5)	TG	C62H110O6	0.0230439	0.21071	0.0541375	0.0250635	0.0160336	0.0418418	0.050608	0.0261941	0.0430361	0.0272529	0.0232338	0.154837	0.032677	0.0317421	0.0485024	0.0519354	0.0466765	0.032109	0.044769
TG(59:6)	TG	C62H108O6	0.00358606	0.402691	0.0158689	0.0109604	0.00556545	0.0153052	0.0248494		0.0144172		0.00587271	0.0641649		0.0163181	0.0150349	0.0259929	0.0265904	0.0456602	0.0102564
TG(59:7)	TG	C62H106O6	0.0102584	0.197906	0.0101023	0.00837814	0.0104342	0.00195919	0.0176023	0.00651909	0.0347837	0.00910049	0.015307	0.0390972	0.0126906	0.0176991	0.0431987	0.0666708	0.020393	0.0231353	0.0193157
TG(59:8)	TG	C62H104O6	0.0114905	0.377771	0.0087174	0.0162253	0.0131551	0.0122888	0.0378422	0.00513548	0.0291077	0.00320336	0.0138195	0.0367077	0.0193832	0.00583376	0.0532715	0.0735656	0.033987	0.024888	0.0277505
TG(59:9)	TG	C62H102O6	0.00161752	0.118315		0.0109961	0.00768354	0.00579982	0.021485	0.00520274	0.0144572	0.00267195	0.00280312	0.0202028	0.00973149	0.00281604	0.0190699	0.0411275	0.0171702	0.0222029	0.0167148
TG(59:10)	TG	C62H100O6	0.00968292	0.351498	0.0071831	0.0131354	0.0149672	0.0128289	0.0576411	0.0190227	0.0262593	0.00456136	0.00639322		0.00709357	0.00336086	0.0413206	0.0936753	0.0254857	0.0316612	0.0145707
TG(60:0)	TG	C63H122O6	0.147905	0.414336	0.305268	0.114516	0.0840789	0.125938	0.18668	0.171287	0.129418	0.127996	0.206377	0.112825	0.127459	0.202003	0.22466	0.186026	0.202295	0.183842	0.16682
TG(60:1)	TG	C63H120O6	0.345764	0.950176	0.901366	0.266066	0.23126	0.278719	0.339038	0.335692	0.27093	0.212898	0.413568	0.290744	0.225814	0.45019	0.494434	0.30477	0.457622	0.428042	0.380208
TG(60:2)	TG	C63H118O6	0.593007	1.61678	1.33866	0.438975	0.418979	0.607863	0.747503	0.581737	0.552147	0.419352	0.651259	0.630453	0.498106	0.752539	0.933999	0.557416	0.795579	0.736918	0.681069
TG(60:3)	TG	C63H116O6	0.487311	1.14247	0.845449	0.472076	0.345118	0.612343	0.693158	0.498591	0.500401	0.403244	0.509701	0.802433	0.489266	0.602914	0.81692	0.545465	0.649203	0.593987	0.550174
TG(60:4)	TG	C63H114O6	0.282421	0.683162	0.414831	0.201054	0.178052	0.377005	0.439615	0.284514	0.30857	0.241679	0.278733	0.669655	0.308306	0.331485	0.489222	0.334883	0.37102	0.333199	0.313158
TG(60:5)	TG	C63H112O6	0.122792	0.381162	0.166848	0.0955732	0.0765262	0.173759	0.218857	0.138627	0.134746	0.122895	0.113267	0.312299	0.138842	0.134627	0.216268	0.178479	0.155179	0.150265	0.161807
TG(60:6)	TG	C63H110O6	0.0463327	0.561455	0.0873866	0.0682092	0.0497203	0.0615264	0.11366	0.0470486	0.0927414	0.0594999	0.0591049	0.197751	0.0747964	0.0710561	0.127975	0.149858	0.109094	0.0970031	0.0882656
TG(60:7)	TG	C63H108O6	0.0401889	0.486465	0.0403298	0.0499571	0.0463009	0.0411226	0.074946	0.0388716	0.0765048	0.0323996	0.0445887	0.285218	0.0456471	0.0526083	0.133265	0.165102	0.0906909	0.0588681	0.0811843
TG(60:8)	TG	C63H106O6	0.04373	0.824567	0.0424509	0.0430824	0.0458732	0.0584201	0.139361	0.0569079	0.110298	0.0549202	0.0362654	0.303716	0.0760557	0.0607542	0.216563	0.294695	0.141781	0.118003	0.13809
TG(60:9)	TG	C63H104O6	0.0739772	1.18354	0.0769781	0.0713711	0.0996842	0.0741404	0.198895	0.104104	0.184846	0.105027	0.117674	0.126615	0.1078	0.0675231	0.289152	0.38278	0.172071	0.158332	0.160046
TG(60:10)	TG	C63H102O6	0.607112	12.6804	0.527202	0.551425	0.916205	0.573626	1.91605	0.890583	1.44101	0.739885	0.774691	0.488588	0.853794	0.760113	2.49832	3.9034	1.40501	1.33196	1.30596
TG(60:11)	TG	C63H100O6	0.24869	2.22172	0.199082	0.202332	0.258945	0.188536	0.470269	0.312226	0.433502	0.272002	0.383646	0.265117	0.351557	0.278462	0.879374	0.979752	0.393721	0.350121	0.363862
TG(60:12)	TG	C63H98O6	1.38173	24.2177	1.13188	1.26608	1.64852	1.50601	3.95094	2.46977	2.19039	1.51785	2.00118	1.17235	1.77023	1.48935	5.2765	7.10332	2.74233	2.59559	2.50416
TG(60:13)	TG	C63H96O6	0.0685463	0.759346	0.0530576	0.046253	0.0685663	0.056049	0.135637	0.108885	0.0952616	0.0560211	0.0880832	0.0998319	0.0862519	0.0659686	0.185484	0.345579	0.0994314	0.147299	0.092675
TG(61:0)	TG	C64H124O6	0.0792004	0.205736	0.169706	0.0580851	0.0421895	0.0701566	0.098176	0.0923455	0.0729765	0.0647221	0.108669	0.0727121	0.0590038	0.102982	0.118421	0.0815458	0.107165	0.101098	0.0916635
TG(61:1)	TG	C64H122O6	0.165764	0.477028	0.502403	0.122028	0.11707	0.136889	0.17657	0.171911	0.14258	0.102683	0.21689	0.129201	0.129559	0.230762	0.265056	0.139441	0.222263	0.22319	0.188944
TG(61:2)	TG	C64H120O6	0.21617	0.610807	0.644245	0.164419	0.163274	0.188726	0.21913	0.199646	0.180959	0.134393	0.253724	0.190712	0.15284	0.296141	0.341742	0.207837	0.309575	0.273389	0.255701
TG(61:3)	TG	C64H118O6	0.108622	0.322889	0.305685	0.0872548	0.0950297	0.105173	0.117715	0.10895	0.0964716	0.072876	0.119859	0.152545	0.0840755	0.149291	0.180149	0.0940183	0.158114	0.150452	0.134387
TG(61:4)	TG	C64H116O6	0.0443663	0.107796	0.0928427	0.028743	0.0384177	0.04287	0.051702	0.0363069	0.0391031	0.0322797	0.0480088	0.0896802	0.0365961	0.0538051	0.0705317	0.0358574	0.0605141	0.045041	0.0455058
TG(61:5)	TG	C64H114O6	0.00972256	0.0256689	0.0252379	0.00449182	0.005555	0.0147432	0.0101995	0.00809499	0.0128947	0.00732709	0.0058039	0.0387148	0.00652966	0.0126022	0.0107596	0.00550374	0.0103524	0.00609701	0.0123024
TG(61:10)	TG	C64H104O6	0.00577585	0.380788	0.00564913	0.00918899	0.0184545	0.00651425	0.0201435	0.00158718	0.0276055	0.011987	0.00876693		0.0149209	0.00194233	0.040814	0.0772516	0.0253714	0.022787	0.00852715
TG(61:12)	TG	C64H100O6	0.0303253	1.00025	0.0269017	0.0412935	0.0309436	0.035951	0.104268	0.0731101	0.0775948	0.0275697	0.0379574	0.00707743	0.037052	0.0356235	0.14119	0.191703	0.0737891	0.0758493	0.0646275
TG(62:0)	TG	C65H126O6	0.0877188	0.199273	0.157361	0.0699336	0.0427837	0.0710843	0.103094	0.102333	0.07632	0.0764501	0.125258	0.0711971	0.0701372	0.107672	0.140756	0.0951452	0.120285	0.103754	0.0920811
TG(62:1)	TG	C65H124O6	0.142362	0.380887	0.397384	0.111035	0.0854675	0.109466	0.136727	0.1377	0.115219	0.0891126	0.182205	0.117835	0.0975325	0.188334	0.220581	0.124325	0.181993	0.180602	0.152446
TG(62:2)	TG	C65H122O6	0.212383	0.608279	0.586005	0.166617	0.149648	0.183447	0.230263	0.209255	0.170552	0.133327	0.251984	0.209448	0.167463	0.26769	0.326788	0.193262	0.283148	0.278783	0.239015
TG(62:3)	TG	C65H120O6	0.184289	0.484688	0.410139	0.201556	0.133963	0.18521	0.214621	0.171038	0.15821	0.132633	0.190349	0.219127	0.159005	0.233214	0.304737	0.178733	0.252405	0.218525	0.217652
TG(62:4)	TG	C65H118O6	0.0897381	0.284237	0.182334	0.137474	0.0767835	0.109776	0.122447	0.108403	0.0912137	0.0783054	0.0968739	0.151983	0.0940694	0.131504	0.156885	0.113021	0.144159	0.130659	0.126803
TG(62:5)	TG	C65H116O6	0.0411761	0.120044	0.073459	0.0360622	0.0309194	0.0524596	0.0606112	0.0416753	0.0436969	0.0318136	0.0415436	0.0584763	0.0403521	0.0502719	0.0664762	0.0428594	0.0538005	0.0456045	0.0456832
TG(62:6)	TG	C65H114O6	0.00975032	0.157536	0.0244415	0.0227863	0.00920308	0.0138635	0.0208554	0.0133068	0.0197643	0.0110715	0.00583081	0.0291667	0.0119141	0.0148042	0.027668	0.0233608	0.0219348	0.0200761	0.012876
TG(62:10)	TG	C65H106O6	0.045855	1.16369	0.0506937	0.0517876	0.0693817	0.0462901	0.184836	0.0712381	0.125235	0.0554482	0.0705151	0.038501	0.0603973	0.0588883	0.183232	0.3345	0.103316	0.125507	0.0969684
TG(62:11)	TG	C65H104O6	0.0562289	0.742341	0.042639	0.0373952	0.0578609	0.0586189	0.141956	0.0836384	0.10609	0.061937	0.0877275	0.0447566	0.0806551	0.0624415	0.233251	0.252139	0.104924	0.117924	0.106051
TG(62:12)	TG	C65H102O6	0.478731	10.8351	0.435454	0.403095	0.55829	0.446708	1.29154	0.692742	0.923471	0.486731	0.639068	0.300092	0.658758	0.540071	1.59822	2.34273	1.04162	0.980603	0.921195
TG(62:13)	TG	C65H100O6	0.194731	2.31646	0.126647	0.142112	0.18545	0.140191	0.379404	0.229335	0.278851	0.177462	0.259767	0.154508	0.23113	0.19044	0.587341	0.721576	0.293211	0.272098	0.255963
TG(62:14)	TG	C65H98O6	0.0918762	1.03834	0.0572254	0.067654	0.131735	0.104212	0.260621	0.139193	0.123365	0.0797693	0.0993028	0.115147	0.108492	0.0769841	0.252908	0.33772	0.151201	0.138482	0.120026
TG(62:15)	TG	C65H96O6	0.00711302	0.135273	0.00541608	0.00687253	0.01246	0.00554404	0.0248142	0.0199463	0.0102891	0.00918152	0.0101295	0.00843578	0.0110708	0.00438729	0.0304371	0.0414879	0.0166619	0.00738507	0.00582932
TG(63:0)	TG	C66H128O6	0.053931	0.132887	0.102585	0.0362122	0.0234223	0.044091	0.0599284	0.0621788	0.0463523	0.0433637	0.0744299	0.036424	0.0348861	0.060542	0.0727859	0.0551958	0.0721677	0.0636484	0.0530354
TG(63:1)	TG	C66H126O6	0.0879341	0.225959	0.247116	0.0621877	0.0531224	0.0663298	0.089816	0.0764326	0.0671069	0.0544279	0.108554	0.0686839	0.0585282	0.105614	0.135059	0.0709674	0.117441	0.0980719	0.0941583
TG(63:2)	TG	C66H124O6	0.109604	0.294287	0.336709	0.0858229	0.0838846	0.0951652	0.0979739	0.0995005	0.0931923	0.0709737	0.135638	0.0930284	0.0825615	0.159065	0.16794	0.103937	0.155158	0.143085	0.114301
TG(63:3)	TG	C66H122O6	0.0704117	0.183219	0.194223	0.0595657	0.0545976	0.0635615	0.0661473	0.0634284	0.0607417	0.0423692	0.0783928	0.0692433	0.0537733	0.103417	0.114789	0.0614475	0.0965203	0.0959091	0.084474
TG(63:4)	TG	C66H120O6	0.0311051	0.0722445	0.077114	0.0204379	0.0236922	0.0282853	0.0303687	0.0252382	0.0255796	0.0170143	0.0315886	0.0326306	0.0231261	0.0458989	0.0489089	0.0248704	0.0383754	0.03155	0.0297685
TG(63:5)	TG	C66H118O6	0.0104593	0.015821	0.0187654	0.00325876	0.00683879	0.00939681	0.00508389	0.00212323	0.00528452	0.00266714	0.00629685	0.00903784	0.00408292	0.012947	0.0130882	0.00301672	0.0113925	0.010872	0.00829561
TG(64:0)	TG	C67H130O6	0.0535834	0.121276	0.099479	0.04185	0.0225136	0.041643	0.0660489	0.0601653	0.0456351	0.0440711	0.0712783	0.0378105	0.0402632	0.0623634	0.0724006	0.0492123	0.0642179	0.0589538	0.0543497
TG(64:1)	TG	C67H128O6	0.0710751	0.20743	0.228902	0.0744146	0.0424796	0.058917	0.083932	0.0766425	0.0592758	0.0502959	0.0918701	0.0731172	0.0495522	0.0997634	0.121282	0.0557093	0.106506	0.100778	0.0813209
TG(64:2)	TG	C67H126O6	0.115314	0.348342	0.377235	0.104859	0.0893356	0.0954823	0.108501	0.124303	0.0975026	0.0802135	0.141485	0.129909	0.0828848	0.167934	0.189952	0.0997902	0.162222	0.15251	0.13154
TG(64:3)	TG	C67H124O6	0.110728	0.282326	0.304076	0.105321	0.0908836	0.100193	0.106872	0.100643	0.0895833	0.0721774	0.114031	0.110489	0.0783099	0.151963	0.169354	0.087997	0.140773	0.147236	0.121995
TG(64:4)	TG	C67H122O6	0.0596505	0.164134	0.144751	0.0711535	0.0521646	0.0579657	0.0622838	0.060783	0.0456278	0.0401619	0.061759	0.0579293	0.0449984	0.0796244	0.0959227	0.0501459	0.0869451	0.0823216	0.0766211
TG(64:5)	TG	C67H120O6	0.0245921	0.0936307	0.0565179	0.0421404	0.0271848	0.025929	0.0314104	0.0304498	0.0265099	0.0186375	0.0263704	0.0260147	0.0216799	0.0403913	0.0448043	0.0259611	0.0376799	0.0363183	0.032222
TG(64:6)	TG	C67H118O6	0.0141003	0.109376	0.0200291	0.0194106	0.0151807	0.0161514	0.0251469	0.0147003	0.0155284	0.00988939	0.011768	0.0119147	0.00879015	0.0150853	0.0187429	0.0222233	0.0227324	0.0241719	0.0198028
TG(64:12)	TG	C67H106O6	0.0401307	1.06229	0.0435913	0.0340151	0.0599513	0.0465124	0.177268	0.0610632	0.0876301	0.03368	0.0382807	0.00656718	0.0624208	0.0389137	0.16889	0.266777	0.100087	0.118189	0.087964
TG(64:13)	TG	C67H104O6	0.0296225	0.44091	0.0140777	0.0245766	0.034987	0.0180204	0.0905406	0.0429585	0.0591693	0.040752	0.0490561		0.0440132	0.0284096	0.127286	0.180051	0.0705581	0.0582401	0.0549758
TG(64:14)	TG	C67H102O6	0.0198552	0.371418	0.0128818	0.0223363	0.0288852	0.0191173	0.0574759	0.0251339	0.0416967	0.0289668	0.022042	0.0042315	0.0268564	0.0274059	0.096317	0.122772	0.0337848	0.0401732	0.0376408
TG(64:15)	TG	C67H100O6	0.0622532	1.3897	0.0530478	0.0491577	0.083124	0.0784069	0.311563	0.135797	0.0865226	0.0662087	0.0701051	0.0631175	0.061343	0.0636692	0.233085	0.337711	0.139787	0.140588	0.142622
TG(64:16)	TG	C67H98O6	0.140556	2.02619	0.0986173	0.0955398	0.157103	0.102979	0.304051	0.179225	0.159906	0.117558	0.159939	0.146512	0.153697	0.139873	0.364562	0.508635	0.227101	0.210609	0.199711
TG(64:17)	TG	C67H96O6	0.00916156	0.163419	0.00796866	0.00774082	0.0100452	0.0142035	0.028564	0.0136545	0.0147629	0.00579261	0.0166477	0.011628	0.00753874	0.00786678	0.0381783	0.0416411	0.0210131	0.0160343	0.0105717
TG(65:0)	TG	C68H132O6	0.0399444	0.0915276	0.0790643	0.0306542	0.0162456	0.0359706	0.0543091	0.0490959	0.0389352	0.032951	0.0532031	0.0343117	0.0325791	0.0474275	0.0547262	0.0422237	0.0577741	0.0414094	0.0414876
TG(65:1)	TG	C68H130O6	0.0486263	0.115536	0.144215	0.0380976	0.0257017	0.0389907	0.0455674	0.0412833	0.038432	0.0316253	0.0621446	0.0408842	0.0273654	0.060964	0.075785	0.0397566	0.0651543	0.0659216	0.0490804
TG(65:2)	TG	C68H128O6	0.0633955	0.16673	0.200514	0.0563681	0.0433551	0.0506227	0.0533246	0.0596767	0.0459118	0.0366057	0.0629737	0.068987	0.0381989	0.0801917	0.10898	0.0510162	0.0940372	0.085651	0.0717366
TG(65:3)	TG	C68H126O6	0.0604897	0.152905	0.159753	0.0427896	0.0434769	0.0418745	0.0436161	0.0514637	0.0422062	0.0309461	0.0612493	0.065028	0.0391276	0.0812587	0.0804414	0.0462356	0.0697771	0.0701179	0.0525968
TG(65:4)	TG	C68H124O6	0.0284589	0.0728293	0.073263	0.0213396	0.0251391	0.0261574	0.0282461	0.0247348	0.0226641	0.0202702	0.0315387	0.0309151	0.0219322	0.0452549	0.042652	0.0247848	0.0432084	0.0334107	0.0290169
TG(65:5)	TG	C68H122O6	0.0128297	0.0324615	0.0278874	0.0101954	0.0104714	0.0101544	0.00787769	0.0122319	0.00916827	0.00621571	0.0127105	0.0106201	0.00554447	0.016646	0.0177351	0.00451122	0.0152006	0.0108936	0.0121481
TG(66:0)	TG	C69H134O6	0.0283364	0.0739793	0.0699798	0.024858	0.0120489	0.0297231	0.0382066	0.0399789	0.0276761	0.029788	0.041571	0.0238143	0.0261065	0.0402135	0.0435545	0.03653	0.0408036	0.035677	0.0316066
TG(66:1)	TG	C69H132O6	0.0433616	0.100849	0.117169	0.0483201	0.019595	0.032674	0.0459219	0.0388482	0.026162	0.0239433	0.0534558	0.041231	0.0207571	0.048208	0.0614655	0.0282057	0.0570197	0.0478624	0.0354327
TG(66:2)	TG	C69H130O6	0.0676316	0.156635	0.194139	0.0902661	0.0390322	0.0464156	0.0574752	0.0527926	0.046919	0.0320332	0.0643078	0.0917269	0.031133	0.0790568	0.091662	0.0413242	0.0910273	0.0847296	0.0619694
TG(66:3)	TG	C69H128O6	0.0707505	0.196682	0.221323	0.0755679	0.0539286	0.0571852	0.0644627	0.0642057	0.0550092	0.039906	0.0748875	0.110282	0.0441974	0.0931006	0.103751	0.0497047	0.10659	0.0918005	0.076675
TG(66:4)	TG	C69H126O6	0.0471323	0.142373	0.139352	0.0464099	0.043532	0.0444015	0.04368	0.0436439	0.0390739	0.0307672	0.0504666	0.060883	0.035445	0.0677031	0.0736369	0.0374607	0.0665333	0.064789	0.0544259
TG(66:5)	TG	C69H124O6	0.0346436	0.143088	0.0716652	0.0303124	0.0288473	0.027202	0.0389193	0.0207208	0.0246827	0.0173729	0.0282676	0.0252656	0.0213126	0.0432833	0.0201171	0.017585	0.0405854	0.0436596	0.0343862
TG(66:6)	TG	C69H122O6	0.0273557	0.226678	0.0466013	0.0311782	0.0315461	0.0319639	0.0515462	0.0288114	0.0244474	0.0140251	0.0164163	0.0175981	0.0189738	0.0247514	0.0276687	0.0248312	0.0432625	0.0392435	0.0337589
TG(66:7)	TG	C69H120O6	0.00683352	0.0910661	0.0128124	0.0128583	0.00957532	0.00613295	0.0119097	0.00709495	0.0106286	0.00378431	0.00320568	0.00967599	0.00680654	0.00563307	0.00613551	0.00490777	0.0102547	0.0101254	0.00558944
TG(66:15)	TG	C69H104O6	0.0114037	0.186482	0.00672945	0.0077206	0.0107489	0.00469738	0.0309625	0.0216871	0.0181131	0.00302543	0.0118185		0.00685325	0.00323694	0.0180407	0.0407022	0.0258845	0.0146402	0.00596009
TG(66:16)	TG	C69H102O6	0.0401704	0.525893	0.0314623	0.0235646	0.0373325	0.0409429	0.0936646	0.0667958	0.0570475	0.0337134	0.0531058	0.0113248	0.0380807	0.0443812	0.11044	0.152929	0.0699759	0.0464361	0.0594979
TG(66:17)	TG	C69H100O6	0.0173692	0.428265	0.00918864	0.0183065	0.0225226	0.0205118	0.0716634	0.0296685	0.0272934	0.021484	0.0217872	0.0265184	0.0156084	0.027632	0.0890354	0.0806513	0.0347509	0.0255316	0.0277499
TG(66:18)	TG	C69H98O6	0.419331	7.68871	0.34891	0.350337	0.423948	0.46358	1.32998	0.959086	0.440756	0.39579	0.567495	0.466603	0.462788	0.399246	1.51041	2.06667	0.810009	0.777052	0.69256
TG(67:0)	TG	C70H136O6	0.0231329	0.0461069	0.0429529	0.0125869	0.00713471	0.0223184	0.0234318	0.023244	0.0166566	0.0189206	0.0258199	0.0173788	0.0150457	0.0214885	0.0350759	0.0158146	0.0285352	0.0201906	0.0155324
TG(67:1)	TG	C70H134O6	0.0258675	0.0592242	0.073001	0.0198446	0.010161	0.0183098	0.0207076	0.0242204	0.02113	0.0171226	0.0285466	0.0219386	0.0131162	0.0218632	0.0339094	0.0177967	0.0273113	0.0249537	0.0249668
TG(67:2)	TG	C70H132O6	0.0266056	0.0684546	0.0854154	0.042491	0.0130986	0.0187391	0.0255356	0.0235696	0.0185847	0.0151854	0.0289467	0.0436032	0.0159706	0.0344798	0.0411699	0.0211211	0.0298829	0.0398043	0.0252635
TG(67:3)	TG	C70H130O6	0.0254521	0.081065	0.0855968	0.0376127	0.0187228	0.0216515	0.023361	0.0209431	0.021901	0.0150353	0.0352955	0.0559705	0.0170075	0.0394878	0.0471769	0.0171089	0.042246	0.0360024	0.0306827
TG(67:4)	TG	C70H128O6	0.0221659	0.0634189	0.0610038	0.0165374	0.0167962	0.0168259	0.0180677	0.0205049	0.0187509	0.0121871	0.0233419	0.0435298	0.0133608	0.0322631	0.0384654	0.0161788	0.0320087	0.0285545	0.021614
TG(67:5)	TG	C70H126O6	0.010131	0.0233794	0.0279231	0.0038051	0.00956403	0.00700123	0.00424464	0.00725204	0.00825115	0.00180178	0.00779887	0.0143478	0.00546558	0.0173642	0.012381	0.00317353	0.012428	0.0127712	0.00807258
TG(68:0)	TG	C71H138O6	0.0121616	0.0227855	0.0252631	0.0069232	0.00140993	0.0130059	0.0163131	0.0132526	0.0107066	0.00945372	0.0154132	0.00690033	0.0105955	0.0123003	0.0205929	0.0110117	0.0129522	0.00966287	0.00811578
TG(68:1)	TG	C71H136O6	0.0220337	0.0718748	0.0581507	0.0213279	0.00890411	0.019433	0.0232168	0.0159213	0.0127941	0.0148442	0.0172073	0.0159344	0.00851537	0.0187735	0.0238157	0.00973217	0.0250666	0.0164947	0.0151382
TG(68:2)	TG	C71H134O6	0.0229065	0.0690019	0.0714262	0.0517725	0.0128526	0.0178583	0.0195626	0.0171442	0.0158442	0.0152077	0.0248667	0.0544722	0.0110544	0.0270613	0.0318015	0.0125	0.0331845	0.0347225	0.0210606
TG(68:3)	TG	C71H132O6	0.031721	0.0927498	0.0903809	0.0691146	0.018036	0.0198462	0.029123	0.0213749	0.0220917	0.0128859	0.0299772	0.0915121	0.0151583	0.0387962	0.0434994	0.015929	0.0507906	0.0476907	0.0372376
TG(68:4)	TG	C71H130O6	0.0338349	0.151625	0.089564	0.042228	0.0291708	0.0262033	0.0432039	0.0332897	0.0250475	0.0192507	0.0273287	0.0765394	0.0177042	0.0393314	0.0441936	0.0258528	0.0515582	0.0432091	0.037216
TG(68:5)	TG	C71H128O6	0.0330123	0.240109	0.0821418	0.0368653	0.0351338	0.0313169	0.0590446	0.0258052	0.0258953	0.016552	0.023257	0.0309459	0.019388	0.0334049	0.0327882	0.0283809	0.0553578	0.0462887	0.0385563
TG(68:6)	TG	C71H126O6	0.0338334	0.308811	0.0679282	0.0389742	0.0344112	0.0464447	0.0784624	0.0335532	0.0281394	0.0186335	0.0242276	0.0192067	0.0199131	0.0305776	0.0312647	0.0390875	0.0550798	0.0536463	0.0405014
TG(68:7)	TG	C71H124O6	0.0125631	0.157887	0.0219923	0.01333	0.0161945	0.0126132	0.020914	0.0149204	0.0165137	0.00577173	0.00697452	0.0137321	0.0115589	0.0115495	0.0136682	0.0191886	0.0234156	0.0140669	0.013625
TG(68:8)	TG	C71H122O6	0.00765057	0.0460362	0.00613644	0.00959521	0.00702852	0.0117548	0.0150795	0.0131729	0.00241638	0.00327062	0.00285712	0.0100555	0.00893074	0.000574534	0.00843966	0.00164434	0.0126628	0.00825888	0.00538031
TG(68:10)	TG	C71H118O6	0.00349701	0.187673	0.00116865	0.00136039	0.0075762	0.00299071	0.0111686	0.00120259	0.0113386	0.00260293		0.00776096	0.00454179	0.00281711	0.0054711	0.010459	0.0153785	0.0134156	0.011992
TG(68:17)	TG	C71H104O6	0.0247566	0.638433	0.0240242	0.0192475	0.0342469	0.0356055	0.119463	0.0605433	0.0371513	0.0281899	0.0451379	0.00755355	0.0287408	0.0257865	0.10949	0.129247	0.0579502	0.0648141	0.0649486
TG(68:18)	TG	C71H102O6	0.134226	2.56913	0.10554	0.115303	0.148158	0.157241	0.479716	0.30106	0.128895	0.119564	0.156922	0.0905389	0.126561	0.107556	0.459081	0.598153	0.262325	0.245735	0.239438
TG(69:0)	TG	C72H140O6	0.00699069	0.0113079	0.0155425	0.00459799	0.000657527	0.0110325	0.00677273	0.00573484	0.00531433	0.00363917	0.00898033	0.00624263	0.00549274	0.00805094	0.014711	0.00606551	0.00531435	0.00908894	0.00370195
TG(69:1)	TG	C72H138O6	0.0093094	0.0175924	0.0311971	0.00849053	0.00255075	0.00837078	0.00814161	0.00655501	0.00714089	0.00682347	0.0141614	0.00498925	0.00435802	0.0112863	0.0135053	0.00460606	0.0127667	0.00911566	0.00611334
TG(69:2)	TG	C72H136O6	0.00474733	0.0255985	0.0296846	0.0132876	0.00415256	0.00689092	0.00460119	0.00418548	0.00691311	0.0052109	0.0102873	0.0182125	0.00342289	0.00621441	0.0129209	0.00254162	0.0115748	0.0128856	0.0113123
TG(69:3)	TG	C72H134O6	0.00997287	0.0196486	0.0303731	0.0239264	0.00431314	0.00553556	0.00476406	0.00391333	0.00544371	0.00424583	0.00845874	0.0376251	0.00294173	0.010911	0.0161218	0.0056199	0.0169216	0.0111346	0.0139936
TG(69:4)	TG	C72H132O6	0.0064848	0.0188985	0.0271223	0.0133988	0.00673839	0.00629402	0.00500551	0.00370336	0.00546537	0.00128074	0.00847718	0.0360797	0.0031162	0.0144997	0.0150352	0.00272092	0.0140015	0.0107274	0.0104064
TG(70:1)	TG	C73H140O6	0.00936397	0.0334358	0.0286062	0.00644928	0.00129163	0.0094586	0.0162287	0.0035987	0.00367708	0.00351015	0.00846756	0.00397472	0.00056403	0.00896642	0.0115893	0.00379108	0.0114694	0.0086969	0.00457192
TG(70:2)	TG	C73H138O6	0.00680082	0.0331395	0.0314256	0.0182251	0.00526922	0.00603175	0.00862289	0.00356607	0.00360708	0.00290404	0.0104122	0.0195912	0.00289891	0.00900038	0.0103027	0.00304594	0.0076223	0.00860371	0.00779892
TG(70:3)	TG	C73H136O6	0.0126106	0.0414599	0.0351461	0.0316197	0.00567117	0.00525785	0.00794702	0.00408617	0.00492528	0.0024101	0.00657758	0.0577531	0.00308119	0.00695318	0.0119758	0.00440476	0.0163159	0.0179119	0.0130393
TG(70:4)	TG	C73H134O6	0.0175064	0.103694	0.0467964	0.0330569	0.0171209	0.0166849	0.0357173	0.0149945	0.00711077	0.00445607	0.0092525	0.0694008	0.0059151	0.00798557	0.0179983	0.00615884	0.0327584	0.0265676	0.0197457
TG(70:5)	TG	C73H132O6	0.0315467	0.351138	0.0822458	0.0451622	0.0371938	0.0378237	0.0815087	0.02877	0.0137551	0.00892043	0.0120554	0.0377693	0.00863755	0.0196032	0.0182609	0.015322	0.0537145	0.0462649	0.0345294
TG(70:6)	TG	C73H130O6	0.0520387	0.666832	0.09425	0.0648857	0.0539099	0.0582639	0.131505	0.0444049	0.0310239	0.0159505	0.0178261	0.0188148	0.0180046	0.019211	0.0321857	0.0433006	0.084154	0.0730128	0.0609043
TG(70:7)	TG	C73H128O6	0.0139211	0.218167	0.0235501	0.018986	0.016523	0.0135329	0.029883	0.015258	0.0144856	0.00517324	0.00484933	0.0117164	0.00689999	0.00723265	0.0110769	0.0110569	0.0260262	0.0230241	0.0167074
TG(70:8)	TG	C73H126O6	0.00459216	0.0647036	0.00544627	0.00715459	0.00508193	0.00785413	0.00928084	0.00949738	0.000943692		0.00305164	0.00639187	0.00193885	0.00140397	0.0034273	0.00360654	0.0107718	0.00775372	0.00413489
TG(70:9)	TG	C73H124O6	0.00236551	0.107276		0.00387235	0.00536096	0.00589448	0.014609	0.00250371	0.00581661	0.000642141	0.0017133	0.00370963	0.00312724	0.0010754	0.00112214	0.00527918	0.00816321	0.00614313	0.00364639
TG(70:10)	TG	C73H122O6	0.0103433	0.482406	0.010927	0.0139917	0.0188568	0.0150837	0.0290488	0.0141673	0.0282256	0.00922453	0.0045927	0.0171153	0.0118038	0.0144108	0.0177181	0.0291731	0.040915	0.0280844	0.0229812
TG(70:11)	TG	C73H120O6	0.00390677	0.182281	0.00249261	0.00417001	0.00749082	0.00361445	0.0140519	0.00144204	0.00771635	0.00150342		0.00786353	0.00882968	0.00287319	0.00524222	0.00792642	0.0136264	0.0103479	0.0109622
TG(70:12)	TG	C73H118O6	0.0119686	0.463228	0.00921164	0.0135759	0.0144612	0.0259669	0.0418758	0.0233387	0.0133575	0.00737224	0.00872714	0.0171782	0.015138	0.00865502	0.030676	0.04347	0.0273685	0.0250903	0.0245356
TG(70:18)	TG	C73H106O6	0.0123285	0.35785	0.0082576	0.0127537	0.0159335	0.0142237	0.0561849	0.024049	0.0144126	0.0114905	0.0113764	0.00393527	0.00900253	0.0148094	0.0425212	0.0674406	0.0446834	0.018096	0.025024
TG(72:4)	TG	C75H138O6	0.00608944	0.0439288	0.0203225	0.0129997	0.00820515	0.0102803	0.0179349	0.00520973	0.000831711	0.000795035	0.000508543	0.0269646		0.00300121	0.00360881		0.0152056	0.0140016	0.0104466
TG(72:5)	TG	C75H136O6	0.0274401	0.304154	0.0535779	0.0336695	0.0249148	0.0346301	0.0779555	0.0205801	0.00375055	0.00120885		0.0141216	0.00292269	0.00436557	0.00901832	0.00419806	0.0475265	0.0378571	0.0340943
TG(72:6)	TG	C75H134O6	0.0649485	0.890878	0.137347	0.0755707	0.0659629	0.083211	0.193787	0.0510141	0.0142364	0.00587913	0.0123747	0.010367	0.00831693	0.0112004	0.0195113	0.0258941	0.10938	0.104453	0.0793672
TG(72:7)	TG	C75H132O6	0.0196324	0.414285	0.0440927	0.0251076	0.0269788	0.0250188	0.0628856	0.0183982	0.00808884	0.00275249	0.00177717	0.00606528	0.00139815	0.00183068	0.00538875	0.00320233	0.0397248	0.0374142	0.0304567
TG(72:8)	TG	C75H130O6	0.00201666	0.0869086	0.0051513	0.00448416	0.00408325	0.00609248	0.0106717	0.00323172	0.000794762	0.000559895		0.00128915			0.00110566		0.00562668	0.00652749	0.00321162
TG(72:9)	TG	C75H128O6	0.00197364	0.128969	0.00236782	0.00274727	0.0047008	0.00378955	0.011563	0.0010549	0.00550805	0.00120047	0.000658758	0.00409902	0.00215783	0.00431662	0.00182292	0.00406678	0.00897243	0.00653292	0.00803287
TG(72:10)	TG	C75H126O6	0.00813881	0.340943	0.00820792	0.0111748	0.0144017	0.0126189	0.028556	0.00888283	0.0196324	0.00875066	0.00440782	0.0121465	0.00988757	0.0097921	0.0133613	0.0219366	0.0233708	0.0236061	0.0227797
TG(72:11)	TG	C75H124O6	0.0081215	0.276242	0.00825524	0.00781694	0.0118299	0.00961198	0.0272248	0.00900768	0.0165318	0.00345794	0.00370332	0.0118285	0.00867226	0.00903764	0.00823916	0.015809	0.0254781	0.015079	0.0158745
TG(72:12)	TG	C75H122O6	0.020114	0.764456	0.0238803	0.0309906	0.0293551	0.0357961	0.0665395	0.0447031	0.0373857	0.0154385	0.0204666	0.0338634	0.0242067	0.0220609	0.0398948	0.0617311	0.0695912	0.0562067	0.047354
TG(72:13)	TG	C75H120O6	0.00132694	0.0670385	0.00899642	0.00247984	0.00272687	0.00500752	0.0129424	0.00433976	0.00777472	0.000600687	0.00139747	0.00840624	0.00538258	0.000761159	0.0115301	0.0127592	0.0124901	0.0058879	0.00350806
TG(74:4)	TG	C77H142O6	0.00465471	0.0531491	0.0105768	0.00700152	0.00458783	0.00653807	0.0137199	0.00291741			0.00124536	0.0066898	0.00110884	0.00114497	0.00283055	0.000677001	0.00666349	0.00513766	0.00430145
TG(74:5)	TG	C77H140O6	0.0145538	0.168959	0.0323517	0.0165444	0.0152424	0.0222576	0.0467229	0.0107447		0.000700095	0.000741093	0.00404499	0.000489485	0.00108325	0.00279515	0.00212812	0.0249723	0.0162113	0.0163816
TG(74:6)	TG	C77H138O6	0.0548991	0.650264	0.118558	0.0671406	0.0461412	0.0690764	0.1658	0.0387219	0.00686122	0.00239371	0.00543168	0.00424768	0.00309607	0.0052444	0.0155277	0.0104149	0.0890864	0.0792569	0.0643672
TG(74:7)	TG	C77H136O6	0.0254514	0.558429	0.0671954	0.0359533	0.0297172	0.0370441	0.103877	0.0185941	0.00451032		0.00147858	0.00189973	0.000870819	0.0011601	0.00712418	0.00293816	0.0532747	0.0547741	0.042584
TG(74:8)	TG	C77H134O6	0.0031445	0.177519	0.0126618	0.00780281	0.00620209	0.00898271	0.0196635	0.00516401	0.000887314			0.00040909			0.00087857		0.00840489	0.0115831	0.00468686
TG(74:9)	TG	C77H132O6	0.00148214	0.126504	0.00729092	0.0020238	0.00160161	0.0038004	0.017423										0.0079255	0.0069929	0.00970103
TG(74:10)	TG	C77H130O6	0.00492861	0.210388	0.0141664	0.0081565	0.00890951	0.00601058	0.0265162	0.00663641	0.0031235	0.00216834		0.000717241	0.000508116	0.00140361	0.00262651	0.0012561	0.0153829	0.0141256	0.0114906
TG(74:11)	TG	C77H128O6	0.00747122	0.312124	0.0137733	0.0128151	0.0143619	0.0122311	0.0301136	0.01156	0.00820239	0.00211598	0.00199602	0.00514733	0.00326147	0.00449592	0.00413225	0.0120465	0.0225499	0.0187534	0.0188024
TG(74:12)	TG	C77H126O6	0.0182341	0.643805	0.0273565	0.0248743	0.0266642	0.0269407	0.0557862	0.0328702	0.0271706	0.00983178	0.00891106	0.020586	0.0133545	0.0120208	0.0267484	0.0295618	0.0484608	0.042479	0.038727
TG(74:13)	TG	C77H124O6	0.00736083	0.114347	0.00529585	0.0094836	0.00650109	0.00736986	0.0145855	0.0123165	0.00948811	0.00231581	0.00202812	0.0113262	0.00454553	0.0049227	0.0129688	0.0150083	0.0080679	0.0129298	0.0057933
TG(76:5)	TG	C79H144O6	0.0080354	0.0903524	0.017476	0.0108916	0.00458095	0.0123816	0.0284448	0.00693094		0.000534284		0.000461273			0.00061871		0.0130713	0.0125634	0.00348997
TG(76:6)	TG	C79H142O6	0.0252929	0.343898	0.0596883	0.0287372	0.021578	0.0398038	0.0871588	0.0148059	0.00141566	0.000663142	0.00208547	0.00113238	0.00119585		0.00399468	0.00427495	0.0362663	0.0414464	0.0293427
TG(76:7)	TG	C79H140O6	0.0195708	0.384499	0.0461824	0.0273946	0.0210226	0.0283738	0.0751724	0.0120467	0.000437366			0.000559236			0.00467	0.00240722	0.0405464	0.0331127	0.0266463
TG(76:8)	TG	C79H138O6	0.0039725	0.168398	0.0135728	0.00694189	0.0080947	0.00682078	0.0220388	0.00424848									0.0141959	0.00988374	0.00611338
TG(76:9)	TG	C79H136O6	0.000790762	0.112343	0.00741661	0.00377509	0.00511556	0.00349668	0.0140114	0.00342428									0.00845054	0.00640482	0.0056052
TG(76:10)	TG	C79H134O6	0.00365107	0.238936	0.0210195	0.00674093	0.0114519	0.0133807	0.0314598	0.00641357	0.00171176						0.000932931		0.0174296	0.0137168	0.0164434
TG(76:11)	TG	C79H132O6	0.00841118	0.257808	0.0193052	0.00935091	0.011341	0.0129808	0.031883	0.0119746	0.00332313								0.0218194	0.014106	0.015532
TG(76:12)	TG	C79H130O6	0.0161689	0.454351	0.0389973	0.0216155	0.0192203	0.0186899	0.0571987	0.0160789	0.010114	0.00079559	0.00496248	0.00437983	0.00357276	0.00288399	0.00723132	0.0124806	0.036868	0.0329416	0.0267936
TG(76:13)	TG	C79H128O6	0.00398935	0.0848768	0.00290313	0.0031402	0.00541868	0.00485177	0.0100816	0.0058669	0.00153288			0.00260289			0.00273315	0.000993122	0.00678052	0.00492086	0.00225046
TG(76:16)	TG	C79H122O6	0.00383245	0.0865284	0.00487264	0.00542186	0.00695906	0.00316328	0.0120831	0.000954183	0.0074984	0.00080966	0.0012428	0.00709077	0.00404654	0.00284176	0.00613915	0.010377	0.00891664	0.0105171	0.0072934
TG(78:5)	TG	C81H148O6	0.00430616	0.0511704	0.0105263	0.00493906	0.000786927	0.00553023	0.0168669	0.00161396							0.000551737		0.00410194	0.0050477	0.00167163
TG(78:6)	TG	C81H146O6	0.00984872	0.162381	0.03557	0.0166902	0.00725025	0.0176949	0.0451725	0.00918757				0.000375276			0.000934869		0.013898	0.0140474	0.0126038
TG(78:7)	TG	C81H144O6	0.00982646	0.219925	0.0319606	0.0148754	0.00966996	0.0210977	0.0441004	0.010075				0.000557461			0.000753252		0.0228496	0.0200496	0.0146037
TG(78:8)	TG	C81H142O6	0.00220445	0.0808263	0.00871764	0.00344542	0.00493077	0.0060856	0.0183883	0.000730423									0.00846399	0.00857732	0.00305042
TG(78:9)	TG	C81H140O6		0.0754017	0.00616733	0.00294689	0.00362283	0.00309875	0.0106867										0.00662786	0.00406772	0.000881313
TG(78:10)	TG	C81H138O6	0.00416382	0.19841	0.0148258	0.00539087	0.00776959	0.00806701	0.0347382	0.00472173									0.014127	0.0142074	0.00951322
TG(78:11)	TG	C81H136O6	0.00630738	0.250881	0.0197258	0.00831087	0.0109654	0.0107908	0.0311747	0.00203473	0.000569494								0.017409	0.0160988	0.0124794
TG(78:12)	TG	C81H134O6	0.0139735	0.645158	0.0528798	0.0192829	0.0282304	0.0249392	0.0653357	0.0243718	0.00223994	0.000904263		0.00128459		0.00107407	0.00452237	0.00192505	0.0443333	0.0430267	0.0398978
TG(78:13)	TG	C81H132O6	0.00504005	0.117234	0.0126557	0.00389279	0.00957291	0.00530124	0.0228322	0.00592273							0.00121642		0.0121149	0.0116222	0.00840643
TG(80:6)	TG	C83H150O6	0.00757192	0.0855333	0.023382	0.0103951	0.00363351	0.0117349	0.0245399	0.00514036	0.000336607						0.000744019	0.000697126	0.0134955	0.00610994	0.0054891
TG(80:7)	TG	C83H148O6	0.00448533	0.136447	0.0252884	0.0105187	0.00256912	0.0147839	0.0314703	0.00451055			0.00104417				0.00145765		0.0158571	0.00922437	0.00405425
TG(80:10)	TG	C83H142O6		0.0856014	0.00561555	0.00307435	0.00337729	0.00236474	0.0137115	0.00180062									0.00663821	0.00552304	0.00123033
TG(80:11)	TG	C83H140O6	0.0019826	0.148045	0.014619	0.0025	0.00682202	0.00858975	0.0187099	0.00296436									0.00953831	0.00645529	0.00588273
TG(80:12)	TG	C83H138O6	0.00855091	0.413415	0.0341687	0.0136742	0.0144307	0.015232	0.0413513	0.0142229	0.000799842						0.00208243	0.00359674	0.0304361	0.0245366	0.0237572
TG(80:13)	TG	C83H136O6	0.00607375	0.185915	0.0170071	0.00542196	0.00815106	0.00702964	0.018426	0.00785808									0.0154221	0.0112523	0.00649094
TG(80:14)	TG	C83H134O6	0.0357794	0.0863503	0.0138419	0.089116	0.0211189	0.0245067	0.213429	0.0633373		0.000624687	0.000710574		0.000702365		0.00102085		0.0466434	0.0217526	0.0157901
TG(82:6)	TG	C85H154O6	0.00865355	0.0700397	0.0155055	0.00488777	0.000833866	0.0117334	0.0265053	0.00244832				0.000495636	0.000532198		0.000707738		0.0104562	0.00642309	0.000941462
TG(82:7)	TG	C85H152O6	0.00656768	0.088223	0.0140673	0.00637957	0.000888845	0.0118896	0.0242337	0.0035685									0.0103044	0.00492568
TG(82:12)	TG	C85H142O6		0.140381	0.0158653	0.00530548	0.00427543	0.00819041	0.0176889	0.00407767									0.0127665	0.012765	0.0023952
TG(82:13)	TG	C85H140O6	0.00310433	0.14211	0.010295	0.00450534	0.00449604	0.00517272	0.0159559	0.00101147									0.00780605	0.00900864	0.00334184
TG(84:6)	TG	C87H158O6	0.00568627	0.0566341	0.0145241	0.00629383		0.0127488	0.0243644	0.00159358								0.000679083	0.00750781	0.00431815	0.00092801
TG(84:7)	TG	C87H156O6	0.00395474	0.0667334	0.0174654	0.00554559	0.00040406	0.0107108	0.0251399	0.00284496								0.000788579	0.00732974	0.00144495	0.00103412
TG(84:12)	TG	C87H146O6	0.000581873	0.0850335	0.00589756	0.00170831	0.0035009	0.00216786	0.00782055	0.000643008									0.00563998	0.00550509	0.00105621
TG(86:6)	TG	C89H162O6	0.00816179	0.0538468	0.0146636	0.00812008	0.000336386	0.0171705	0.028772	0.0118455									0.00536206
TG(88:6)	TG	C91H166O6	0.00757562	0.0374324	0.0191761	0.00755835		0.0181264	0.024379	0.00583595								0.000850581	0.001582
TG(90:6)	TG	C93H170O6	0.00307752	0.0325223	0.0165816	0.00834652	0.000300982	0.0141538	0.0275149	0.00834882									0.0024246	0.000747209
TG(O-42:0)	TG[O]	C45H88O5	0.0347541	0.0892313	0.0436995	0.0261859	0.043079	0.02783	0.0439029	0.0450876	0.0299249	0.0338514	0.0436334	0.00897682	0.0252436	0.059452	0.0423359	0.0408999	0.041691	0.0376637	0.0438092
TG(O-42:1)	TG[O]	C45H86O5	0.0248956	0.0466249	0.0281878	0.0192502	0.02632	0.0226002	0.0155633	0.0268298	0.0161858	0.0186596	0.0184181	0.0164641	0.0192237	0.02747	0.0266899	0.0254564	0.0245853	0.0204583	0.0218925
TG(O-43:0)	TG[O]	C46H90O5	0.0357208	0.0652026	0.0507869	0.0269014	0.0318077	0.0261469	0.0487755	0.0468834	0.0358321	0.0389115	0.0460379	0.00331967	0.036293	0.0536987	0.0374328	0.0537255	0.0362479	0.0372327	0.0364747
TG(O-43:1)	TG[O]	C46H88O5	0.0454672	0.0643807	0.05242	0.0281114	0.0494279	0.0330459	0.0317062	0.047605	0.0304704	0.0247221	0.0271963	0.0115964	0.0288673	0.0749554	0.0401595	0.0419922	0.0387665	0.0320589	0.0253822
TG(O-44:0)	TG[O]	C47H92O5	0.0443309	0.0722187	0.046671	0.0343235	0.0396099	0.0312266	0.0414008	0.0447401	0.0462279	0.0337975	0.0491026	0.0110033	0.041352	0.0541066	0.0584397	0.0514329	0.0416748	0.0429278	0.0398961
TG(O-44:1)	TG[O]	C47H90O5	0.0541134	0.139789	0.109481	0.0538147	0.0955651	0.050736	0.0354928	0.0801721	0.0458589	0.0508428	0.0669136	0.0191332	0.0411523	0.0898733	0.0532249	0.089558	0.0874451	0.0548815	0.0585701
TG(O-44:2)	TG[O]	C47H88O5	0.0388644	0.0541915	0.0695976	0.0326873	0.0487146	0.0307431	0.0223962	0.0341925	0.0251072	0.0192343	0.0316209	0.016907	0.0264067	0.0456372	0.0347691	0.0368945	0.0367985	0.0372713	0.0218895
TG(O-45:0)	TG[O]	C48H94O5	0.0300072	0.0755695	0.0605006	0.0186306	0.0416537	0.0327549	0.0374984	0.0439962	0.0320338	0.036736	0.0384871	0.00327499	0.032267	0.0582474	0.0360292	0.0356984	0.0332076	0.0343245	0.0342599
TG(O-45:1)	TG[O]	C48H92O5	0.0578877	0.107065	0.0898365	0.0419112	0.0708209	0.0502239	0.0402814	0.0676723	0.0561746	0.038576	0.0488642	0.0162711	0.0493484	0.08608	0.0745817	0.0596804	0.0540103	0.0498958	0.0632801
TG(O-45:2)	TG[O]	C48H90O5	0.036333	0.0701076	0.0471098	0.032914	0.043327	0.0254437	0.0338345	0.0354286	0.0263528	0.0245412	0.0297903	0.00219058	0.0192766	0.0596834	0.0175076	0.0401776	0.0277474	0.0261941	0.0292506
TG(O-46:0)	TG[O]	C49H96O5	0.0509069	0.130421	0.0250904	0.0261701	0.026291	0.0169332	0.053828	0.0394267	0.0114594	0.0114109	0.0144137	0.028591	0.0181344	0.0499315	0.0530643	0.047515	0.0368184	0.0381983	0.0326296
TG(O-46:1)	TG[O]	C49H94O5	0.0634014	0.146701	0.0908677	0.0625839	0.0652656	0.0425174	0.0718571	0.0664539	0.0525457	0.042044	0.0624397	0.0182428	0.0575276	0.0836975	0.0688204	0.0796461	0.0650001	0.0565144	0.043276
TG(O-46:2)	TG[O]	C49H92O5	0.048706	0.102939	0.0719426	0.0441448	0.0615682	0.0406685	0.0302249	0.0484789	0.0403627	0.0303218	0.0422542	0.0207772	0.0319962	0.070975	0.0756558	0.0453655	0.0257499	0.0425168	0.0433332
TG(O-47:0)	TG[O]	C50H98O5	0.0160988	0.0757115	0.0261586	0.00354371	0.0129805	0.0121127	0.0300838	0.0112438	0.013939	0.0143955	0.008971	0.00705375	0.0148715	0.0286991	0.0134919	0.0209068	0.0225102	0.0235825	0.0220372
TG(O-47:1)	TG[O]	C50H96O5	0.0510029	0.0961701	0.0724875	0.0348202	0.0417677	0.032839	0.0306542	0.0377316	0.0373419	0.0263575	0.0357238	0.0035896	0.0344078	0.0640549	0.0697741	0.0449118	0.0459975	0.0338848	0.042487
TG(O-47:2)	TG[O]	C50H94O5	0.0348435	0.0673687	0.0623635	0.0253866	0.0416953	0.0357121	0.0143609	0.0364536	0.0291941	0.0236666	0.038268		0.0260583	0.0635718	0.0342071	0.0308636	0.0357635	0.045893	0.0272371
TG(O-48:0)	TG[O]	C51H100O5	0.117123	0.655971	0.123974	0.152541	0.0951653	0.104359	0.190237	0.100087	0.115637	0.0865665	0.0950861	0.256517	0.0971206	0.126431	0.171522	0.241497	0.166003	0.138854	0.152376
TG(O-48:1)	TG[O]	C51H98O5	0.0882062	0.445578	0.16416	0.139802	0.107048	0.0953344	0.138773	0.0957204	0.103827	0.0983292	0.0928079	0.210227	0.092971	0.149813	0.171306	0.211838	0.161937	0.147275	0.157562
TG(O-48:2)	TG[O]	C51H96O5	0.0757373	0.173874	0.098314	0.0714534	0.0622329	0.0592537	0.0617774	0.0666944	0.0628038	0.0421395	0.054484	0.0874306	0.0501515	0.104601	0.0791408	0.101178	0.069501	0.0650807	0.0719273
TG(O-48:3)	TG[O]	C51H94O5	0.0194221	0.0189969	0.0278568	0.00580022	0.028559	0.00577721	0.00171622	0.0101103	0.0108204	0.00592166	0.00821835	0.00824816	0.0139427	0.0150498	0.0161722	0.00849391	0.0160278	0.00709409	0.00983179
TG(O-49:0)	TG[O]	C52H102O5	0.0498405	0.161842	0.0559792	0.0401212	0.0328663	0.0327726	0.045793	0.0622463	0.0405789	0.032331	0.0416169	0.0392759	0.0404613	0.0651244	0.0661749	0.0609283	0.0564398	0.0485269	0.0505958
TG(O-49:1)	TG[O]	C52H100O5	0.0653207	0.207847	0.105948	0.0607595	0.0564093	0.0604007	0.0614974	0.0638627	0.0506584	0.0496603	0.0528016	0.0622324	0.0491074	0.11396	0.0966716	0.0969527	0.0778535	0.0767374	0.0678992
TG(O-49:2)	TG[O]	C52H98O5	0.0390735	0.123326	0.0398929	0.0189041	0.0481151	0.0446717	0.0203465	0.0206565	0.0101858	0.0161727	0.0222215	0.0204853	0.0227937	0.0473865	0.0202692	0.0537628	0.0579648	0.0368201	0.0423174
TG(O-50:0)	TG[O]	C53H104O5	0.215831	1.11627	0.22846	0.229688	0.180652	0.179154	0.317612	0.18346	0.296075	0.228058	0.216057	0.259871	0.217178	0.251248	0.43174	0.562595	0.296658	0.290657	0.276152
TG(O-50:1)	TG[O]	C53H102O5	0.257809	1.33861	0.326697	0.329996	0.213556	0.187611	0.321504	0.218778	0.322452	0.214591	0.234385	0.579982	0.241066	0.308064	0.490347	0.566076	0.374155	0.360091	0.335353
TG(O-50:2)	TG[O]	C53H100O5	0.186963	0.619324	0.296361	0.232587	0.205942	0.137653	0.202968	0.163809	0.171796	0.130732	0.164141	0.60313	0.175683	0.250143	0.266154	0.306351	0.239782	0.245372	0.244399
TG(O-50:3)	TG[O]	C53H98O5	0.0188367	0.14265	0.102552	0.0591741	0.0513758	0.0363117	0.0447299	0.0193357	0.0293079	0.0180971	0.0208768	0.245312	0.0654181	0.0400027	0.0242465	0.0513732	0.0800608	0.0773092	0.0754164
TG(O-51:0)	TG[O]	C54H106O5	0.0487578	0.135678	0.0673812	0.0536312	0.0311019	0.0355891	0.0443861	0.0502084	0.0489095	0.0375213	0.0497382	0.0409716	0.0374187	0.0579688	0.0653814	0.0641793	0.0591015	0.0550149	0.0590626
TG(O-51:1)	TG[O]	C54H104O5	0.0713145	0.242183	0.139337	0.078513	0.0620567	0.0591844	0.0840317	0.0766755	0.0665383	0.0560577	0.0783392	0.0758885	0.0639288	0.113676	0.102079	0.0921609	0.0986346	0.0957448	0.0868471
TG(O-51:2)	TG[O]	C54H102O5	0.0624025	0.207194	0.146017	0.0696748	0.0805905	0.0588643	0.0639228	0.0722379	0.0618475	0.0422524	0.0561169	0.0776761	0.0604967	0.112291	0.0756744	0.0651877	0.0759311	0.0859011	0.086481
TG(O-52:0)	TG[O]	C55H108O5	0.186428	0.943355	0.225531	0.216923	0.164577	0.165802	0.307642	0.188803	0.466527	0.309957	0.278431	0.295272	0.284573	0.325917	0.641205	0.800291	0.327426	0.304932	0.281927
TG(O-52:1)	TG[O]	C55H106O5	0.228067	1.36187	0.356211	0.288241	0.230107	0.197381	0.321766	0.183411	0.461253	0.283984	0.359517	0.441786	0.312407	0.360207	0.654948	0.850902	0.392359	0.34196	0.350365
TG(O-52:2)	TG[O]	C55H104O5	0.232986	0.804937	0.349139	0.29884	0.216245	0.161637	0.198191	0.198855	0.278752	0.164523	0.242909	0.59997	0.257408	0.300458	0.393936	0.436538	0.309206	0.30353	0.289834
TG(O-52:3)	TG[O]	C55H102O5	0.13986	0.313721	0.182936	0.192653	0.128169	0.0817924	0.0953565	0.0902746	0.123889	0.0797642	0.114644	0.598634	0.139929	0.153487	0.186894	0.160083	0.180152	0.173092	0.150032
TG(O-52:4)	TG[O]	C55H100O5	0.0777585	0.30705	0.0376114	0.0932745	0.0720024	0.0348442	0.0733375	0.030507	0.0918329	0.043522	0.0446587	0.335829	0.0856786	0.0538611	0.0805126	0.117089	0.112492	0.0923741	0.0925726
TG(O-52:5)	TG[O]	C55H98O5	0.173348	0.408551	0.146334	0.161484	0.239689	0.0394606	0.125585	0.0385231	0.302637	0.175312	0.10099	0.207936	0.275225	0.143481	0.197994	0.306558	0.202679	0.167392	0.181493
TG(O-52:6)	TG[O]	C55H96O5	0.0269336	0.0759205	0.0307413	0.0356911	0.0391559	0.00724763	0.0189451	0.0138105	0.0453841	0.0224908	0.0164	0.0412166	0.057499	0.0270435	0.0382313	0.0402502	0.0286713	0.0276703	0.0274448
TG(O-53:0)	TG[O]	C56H110O5	0.0270805	0.103921	0.0558109	0.0447174	0.0188381	0.0271389	0.0312931	0.0318527	0.0340916	0.0250944	0.0330407	0.0237624	0.0284045	0.0382532	0.0501756	0.053698	0.0435086	0.0379085	0.0332361
TG(O-53:1)	TG[O]	C56H108O5	0.0533317	0.188483	0.112253	0.0616466	0.0453225	0.0457565	0.0481419	0.0495811	0.0506924	0.0366044	0.0725215	0.0621627	0.0464082	0.0777657	0.100166	0.0805626	0.0742459	0.0643417	0.0563265
TG(O-53:2)	TG[O]	C56H106O5	0.0529313	0.142559	0.113824	0.055566	0.0562529	0.0431598	0.043608	0.0541982	0.0421189	0.0322998	0.0525404	0.0660364	0.042581	0.0746329	0.0737069	0.0530682	0.0618639	0.0640863	0.0617288
TG(O-53:3)	TG[O]	C56H104O5	0.0264684	0.0453414	0.0575046	0.023382	0.022959	0.0222394	0.013004	0.0187764	0.0137804	0.0112413	0.0217946	0.0448176	0.013302	0.0372049	0.0332968	0.0178058	0.0336953	0.0260436	0.0340915
TG(O-54:0)	TG[O]	C57H112O5	0.0601722	0.35239	0.109325	0.089312	0.0565585	0.0618697	0.103865	0.0679747	0.128134	0.0857564	0.102224	0.084768	0.0865826	0.091641	0.224757	0.254775	0.124863	0.0968931	0.097368
TG(O-54:1)	TG[O]	C57H110O5	0.168505	0.687296	0.341344	0.304735	0.188608	0.126403	0.15136	0.143714	0.179246	0.153197	0.291591	0.270176	0.291734	0.15714	0.549186	0.898302	0.283413	0.249723	0.233788
TG(O-54:2)	TG[O]	C57H108O5	0.159936	0.491817	0.325558	0.257729	0.150357	0.126289	0.111405	0.134136	0.135408	0.105669	0.243326	0.364729	0.200917	0.144316	0.378426	0.583295	0.234561	0.199939	0.198195
TG(O-54:3)	TG[O]	C57H106O5	0.0786064	0.196656	0.127628	0.102026	0.0687747	0.0519662	0.0566004	0.0625454	0.0798229	0.04729	0.0777419	0.322502	0.0699435	0.0829035	0.12282	0.0881513	0.0964322	0.0811269	0.0967226
TG(O-54:4)	TG[O]	C57H104O5	0.0822169	0.500498	0.098633	0.115225	0.101028	0.0484987	0.0930632	0.058523	0.163506	0.0799821	0.0910775	0.305782	0.134163	0.117364	0.157549	0.187841	0.133347	0.132729	0.117557
TG(O-54:5)	TG[O]	C57H102O5	0.393129	0.940194	0.360743	0.485093	0.514918	0.0788761	0.226914	0.0795827	0.709758	0.409017	0.304455	0.619555	0.64508	0.415521	0.447526	0.639564	0.383879	0.379146	0.377879
TG(O-54:6)	TG[O]	C57H100O5	0.328267	1.09425	0.295742	0.378788	0.356395	0.0887572	0.242945	0.0967644	0.578801	0.371794	0.295886	0.604245	0.586181	0.372939	0.361994	0.558287	0.393125	0.347222	0.369891
TG(O-54:7)	TG[O]	C57H98O5	0.0985899	0.295905	0.0834142	0.136352	0.135611	0.0295171	0.0981012	0.0277838	0.191186	0.0967967	0.0793017	0.155198	0.169427	0.099752	0.149493	0.238235	0.135181	0.122291	0.109324
TG(O-55:0)	TG[O]	C58H114O5	0.0217348	0.0846162	0.0343098	0.0314588	0.00950716	0.0137016	0.0190382	0.0162556	0.0215079	0.0168779	0.0264319	0.0153045	0.0239746	0.0225915	0.0382027	0.0340233	0.0309831	0.0253421	0.0279992
TG(O-55:1)	TG[O]	C58H112O5	0.0310974	0.145452	0.0772312	0.0482457	0.0216145	0.0299125	0.0256697	0.0233776	0.0291395	0.0218242	0.0433109	0.0317236	0.0336996	0.0356571	0.0615642	0.0785909	0.053166	0.040242	0.0440317
TG(O-55:2)	TG[O]	C58H110O5	0.0261825	0.102563	0.0588941	0.0393095	0.0238031	0.0220132	0.0242034	0.0262383	0.0255563	0.019626	0.0391714	0.0376237	0.0292084	0.0398537	0.0528651	0.0582947	0.0361372	0.034787	0.0307033
TG(O-55:3)	TG[O]	C58H108O5	0.0176072	0.0334149	0.0295083	0.00734696	0.0108287	0.0132235	0.00551374	0.0108183	0.0109016	0.00474148	0.0107118	0.0221774	0.00944884	0.0239251	0.0169039	0.00664448	0.015451	0.0211264	0.00488316
TG(O-56:0)	TG[O]	C59H116O5	0.0330431	0.170054	0.0672244	0.0642783	0.0345534	0.0331762	0.0579493	0.0421376	0.056528	0.0387365	0.0590073	0.035095	0.0530865	0.0440666	0.125556	0.157791	0.0685187	0.0608288	0.0428761
TG(O-56:1)	TG[O]	C59H114O5	0.424174	2.00206	0.774981	0.804823	0.412155	0.237615	0.29367	0.279417	0.275791	0.324158	0.808205	0.245464	0.852367	0.24447	1.39063	3.05972	0.664423	0.603002	0.561866
TG(O-56:2)	TG[O]	C59H112O5	0.909358	4.07832	1.64243	1.8746	0.695242	0.497645	0.390196	0.452959	0.482339	0.517969	1.71898	0.493515	1.32812	0.380071	2.38755	5.40636	1.25947	1.11176	1.05472
TG(O-56:3)	TG[O]	C59H110O5	0.0418145	0.141853	0.0922472	0.0713222	0.0426656	0.0474319	0.0321681	0.0381025	0.0298122	0.0251123	0.0657944	0.274933	0.054423	0.0393252	0.12757	0.152446	0.0775231	0.062549	0.0650616
TG(O-56:4)	TG[O]	C59H108O5	0.0429491	0.274914	0.0579657	0.0594072	0.0600176	0.0255588	0.0471379	0.0266925	0.0944629	0.0497057	0.05485	0.187609	0.0721538	0.0594267	0.085288	0.108541	0.0828702	0.073131	0.0663526
TG(O-56:5)	TG[O]	C59H106O5	0.163736	0.415059	0.17497	0.223154	0.220913	0.0384536	0.113675	0.0507736	0.380248	0.191311	0.159462	0.305928	0.322691	0.232389	0.232793	0.330041	0.207418	0.196455	0.194277
TG(O-56:6)	TG[O]	C59H104O5	0.308155	1.48429	0.290085	0.384898	0.372707	0.102932	0.265149	0.10538	0.781494	0.3916	0.317274	0.66702	0.618007	0.463058	0.492429	0.763728	0.43147	0.386838	0.403429
TG(O-56:7)	TG[O]	C59H102O5	0.272015	1.03822	0.245316	0.343374	0.314838	0.0876627	0.267454	0.112977	0.613041	0.324422	0.305229	0.569509	0.503725	0.374722	0.467037	0.715426	0.399841	0.360153	0.36329
TG(O-56:8)	TG[O]	C59H100O5	0.149524	0.245609	0.122233	0.14926	0.149118	0.0153646	0.0865518	0.0283905	0.233889	0.12143	0.162602	0.199867	0.252943	0.151979	0.162758	0.210893	0.167044	0.150723	0.141878
TG(O-56:9)	TG[O]	C59H98O5	0.157157	0.146142	0.126115	0.149213	0.209775	0.00983435	0.0526214	0.0286511	0.202512	0.140653	0.09887	0.0808343	0.211711	0.142046	0.10218	0.126697	0.130705	0.108102	0.111858
TG(O-57:0)	TG[O]	C60H118O5	0.0111892	0.0540931	0.0250196	0.0205904	0.00775781	0.0120783	0.0166747	0.0125001	0.01245	0.00849503	0.0229714	0.00994123	0.0121921	0.0171015	0.0267464	0.0186508	0.0188287	0.0202798	0.017018
TG(O-57:1)	TG[O]	C60H116O5	0.0314316	0.135036	0.0768875	0.0515907	0.020302	0.0226706	0.0252407	0.0226818	0.0257145	0.0188355	0.0518802	0.0237019	0.0406782	0.0292471	0.0671993	0.101324	0.0462353	0.0435942	0.0357742
TG(O-57:2)	TG[O]	C60H114O5	0.0312076	0.172154	0.0759958	0.0646003	0.0227015	0.0249012	0.0186873	0.0208655	0.0238684	0.0139638	0.0602699	0.0245062	0.0447673	0.0203424	0.0824079	0.146522	0.0455556	0.0435618	0.0457144
TG(O-57:3)	TG[O]	C60H112O5	0.00713415	0.0214554	0.018991	0.00702312	0.00611633	0.00604483	0.00334987	0.0023523	0.00398374	0.000680129	0.00499979	0.0160038	0.00500801	0.00791441	0.00703132	0.00620869	0.00780733	0.00490132	0.00439849
TG(O-58:0)	TG[O]	C61H120O5	0.0244233	0.0927103	0.0510811	0.0399604	0.022028	0.0207726	0.0371846	0.0292929	0.0258525	0.0222858	0.038135	0.0213855	0.030547	0.027031	0.0694246	0.0945786	0.0434794	0.040818	0.0284247
TG(O-58:1)	TG[O]	C61H118O5	0.572208	2.81386	1.25133	1.25279	0.585168	0.326464	0.425728	0.463098	0.40623	0.470154	1.24509	0.306102	1.4911	0.349823	2.02889	5.08943	0.98071	0.926657	0.820044
TG(O-58:2)	TG[O]	C61H116O5	1.92159	8.17873	3.62247	3.88722	1.37071	1.03203	0.888587	1.05338	1.0726	1.25818	4.14	0.844737	3.36399	0.8818	5.48235	11.8262	2.87569	2.63201	2.45523
TG(O-58:3)	TG[O]	C61H114O5	0.0862316	0.42701	0.154199	0.18064	0.0671737	0.0564388	0.0455402	0.0518712	0.0417522	0.0415095	0.128757	0.14166	0.111157	0.0384619	0.257992	0.540355	0.127061	0.116133	0.104417
TG(O-58:4)	TG[O]	C61H112O5	0.0168052	0.109225	0.0328186	0.0313776	0.0267558	0.01328	0.0215986	0.0096993	0.0405808	0.0265791	0.0240881	0.10821	0.0291561	0.0331943	0.0482808	0.0620365	0.0358058	0.0324449	0.0331243
TG(O-58:5)	TG[O]	C61H110O5	0.0378359	0.106709	0.0647388	0.0515216	0.0677387	0.0178884	0.0326811	0.0172851	0.09067	0.0592884	0.0457024	0.0929265	0.0672001	0.0485098	0.105008	0.14225	0.0636683	0.0572924	0.049262
TG(O-58:6)	TG[O]	C61H108O5	0.0824352	0.587555	0.0949372	0.115346	0.100534	0.0434495	0.105502	0.033186	0.242747	0.122615	0.116205	0.181892	0.16298	0.134894	0.214963	0.362981	0.138966	0.139367	0.112132
TG(O-58:7)	TG[O]	C61H106O5	0.105726	0.436409	0.103421	0.128043	0.133204	0.0411439	0.102323	0.0321974	0.301309	0.158498	0.132285	0.233814	0.238963	0.170751	0.247235	0.420239	0.144735	0.141689	0.155755
TG(O-58:8)	TG[O]	C61H104O5	0.09607	0.218556	0.0727408	0.120359	0.105268	0.024979	0.0500497	0.013212	0.240681	0.12675	0.137198	0.176687	0.24262	0.159224	0.146849	0.20052	0.122374	0.131897	0.108398
TG(O-58:9)	TG[O]	C61H102O5	0.153542	0.172791	0.130453	0.180088	0.159088	0.010711	0.0549548	0.00431758	0.263332	0.137012	0.105471	0.147528	0.264412	0.222443	0.135901	0.15408	0.128272	0.132982	0.125301
TG(O-58:10)	TG[O]	C61H100O5	0.143314	0.266677	0.102634	0.124467	0.166171	0.028034	0.0837189	0.0396709	0.279195	0.143697	0.166163	0.106883	0.251316	0.169661	0.114097	0.170318	0.144566	0.129572	0.122015
TG(O-58:11)	TG[O]	C61H98O5	0.264492	0.217615	0.209973	0.231744	0.263232	0.0295354	0.0823745	0.0421764	0.295362	0.163172	0.171656	0.143172	0.359884	0.220279	0.181933	0.240827	0.171351	0.157768	0.156104
TG(O-59:0)	TG[O]	C62H122O5	0.00693249	0.0314869	0.0185619	0.0119652	0.00516264	0.0067795	0.0110526	0.00866774	0.00944716	0.00566608	0.0102547	0.00615992	0.00993424	0.0135657	0.0156108	0.0122023	0.0160014	0.0111118	0.00963904
TG(O-59:1)	TG[O]	C62H120O5	0.031019	0.120929	0.0707894	0.0489878	0.02228	0.0247601	0.0210387	0.0187631	0.0255995	0.0180377	0.0532145	0.0204964	0.0500451	0.0228313	0.0709798	0.118143	0.0457403	0.0413992	0.031953
TG(O-59:2)	TG[O]	C62H118O5	0.0425584	0.244009	0.104509	0.106067	0.0292274	0.0325326	0.0204269	0.0248686	0.0292212	0.0259463	0.0992765	0.0247273	0.0707797	0.0252856	0.114713	0.23704	0.0714733	0.0602109	0.0627844
TG(O-59:3)	TG[O]	C62H116O5	0.00938472	0.0282169	0.0195845	0.0151573	0.0050884	0.00291653	0.00251334	0.00325075	0.00220263	0.00149463	0.0159445	0.00877067	0.0126967	0.00230508	0.0212127	0.0323038	0.00812702	0.00752092	0.00731375
TG(O-60:0)	TG[O]	C63H124O5	0.0109011	0.042231	0.0267942	0.0139334	0.00619822	0.0100742	0.012044	0.0104671	0.0142114	0.00852618	0.0122485	0.0082789	0.0135023	0.00933688	0.0245727	0.0388982	0.0159569	0.014697	0.0139442
TG(O-60:1)	TG[O]	C63H122O5	0.334289	1.5071	0.968563	0.711763	0.370574	0.197178	0.277371	0.315914	0.270655	0.310681	0.887621	0.204918	0.907234	0.246233	1.34924	3.36682	0.648633	0.60808	0.522078
TG(O-60:2)	TG[O]	C63H120O5	1.08247	4.95801	2.25638	2.37543	0.861341	0.597325	0.5517	0.667978	0.57577	0.728456	2.23176	0.464383	2.09415	0.519989	3.28784	7.18893	1.65342	1.58208	1.35886
TG(O-60:3)	TG[O]	C63H118O5	0.112241	0.549601	0.217998	0.24485	0.0788805	0.0806359	0.0593204	0.0618758	0.052296	0.0623127	0.204686	0.0743954	0.175566	0.0455454	0.389747	0.769528	0.172242	0.161769	0.139317
TG(O-60:4)	TG[O]	C63H116O5	0.00524848	0.0345926	0.0215023	0.0113828	0.00756775	0.0065289	0.00695756	0.00394618	0.0108277	0.00636632	0.0126948	0.0476872	0.0129629	0.00741636	0.0307908	0.0361986	0.0131138	0.0110069	0.00821213
TG(O-60:5)	TG[O]	C63H114O5	0.0131006	0.0263895	0.0228097	0.0139228	0.0219421	0.00730936	0.0113465	0.00468894	0.022809	0.0164789	0.0123133	0.0274632	0.0195199	0.00993965	0.0378108	0.0627527	0.0206129	0.0175522	0.0177511
TG(O-60:6)	TG[O]	C63H112O5	0.0173332	0.0831369	0.0263259	0.0251583	0.0227212	0.00897579	0.0228646	0.0083586	0.0325724	0.0190172	0.0132372	0.0309661	0.0233278	0.0177099	0.0436156	0.0633449	0.0296537	0.0208938	0.0132171
TG(O-60:7)	TG[O]	C63H110O5	0.0240314	0.060402	0.061917	0.0296207	0.0370554	0.0133216	0.0191685	0.0128225	0.0392211	0.0353561	0.0261976	0.0795374	0.0382786	0.0214294	0.070655	0.125668	0.0332564	0.0306053	0.0331241
TG(O-60:8)	TG[O]	C63H108O5	0.0194497	0.0347602	0.00655346	0.0196473	0.0244662	0.00315148	0.00779187		0.0323223	0.0184111	0.0154521	0.0463969	0.0279967	0.0240192	0.0299028	0.0327602	0.0161511	0.0145226	0.0184756
TG(O-60:9)	TG[O]	C63H106O5	0.0152343	0.0477779	0.0163234	0.0207483	0.0115203	0.00211394	0.00138797	0.00153971	0.0461336	0.0211351	0.019039	0.0143302	0.0474043	0.0339681	0.0227559	0.0362552	0.020055	0.0198979	0.0141441
TG(O-60:10)	TG[O]	C63H104O5	0.0721705	0.185329	0.0538479	0.0776114	0.0851934	0.0173282	0.0525568	0.0268493	0.145283	0.0952583	0.0805944	0.0714259	0.133851	0.111586	0.108698	0.152673	0.0709248	0.0796549	0.0595274
TG(O-60:11)	TG[O]	C63H102O5	0.219863	0.198024	0.174952	0.174026	0.210979	0.0185245	0.0561822	0.0293561	0.284888	0.177335	0.201196	0.0966038	0.300991	0.212255	0.190038	0.244538	0.173878	0.139673	0.152213
TG(O-60:12)	TG[O]	C63H100O5	0.161184	0.341572	0.126422	0.135599	0.149765	0.0251781	0.0752548	0.0410555	0.294067	0.161005	0.167969	0.112273	0.291319	0.208997	0.135889	0.20312	0.152078	0.161818	0.166161
TG(O-60:13)	TG[O]	C63H98O5	0.0600165	0.115336	0.0466714	0.0686142	0.0700128	0.00974339	0.0263542	0.0237991	0.0891598	0.0494726	0.0578382	0.0123541	0.104557	0.0667431	0.0807141	0.127211	0.0545257	0.0489657	0.044003
TG(O-61:1)	TG[O]	C64H124O5	0.0179394	0.0600672	0.053238	0.026869	0.0113013	0.0135378	0.0105074	0.0118791	0.0127246	0.00650284	0.0321421	0.0127059	0.0235262	0.0174847	0.0445859	0.0824759	0.0308769	0.022928	0.0243902
TG(O-61:2)	TG[O]	C64H122O5	0.0316085	0.154727	0.0834449	0.0741753	0.0212998	0.0226877	0.0169591	0.0219528	0.0204086	0.0229544	0.0653385	0.0194498	0.0547407	0.0188374	0.0922121	0.178467	0.0549858	0.0440437	0.0438334
TG(O-61:3)	TG[O]	C64H120O5	0.0172815	0.0620705	0.0270216	0.0329358	0.00694617	0.00876877	0.00570016	0.00368128	0.00780942	0.00567706	0.0281673	0.00717433	0.0279741	0.00455814	0.043661	0.0832661	0.0172296	0.0183983	0.0165047
TG(O-62:1)	TG[O]	C65H126O5	0.126765	0.472333	0.466662	0.239396	0.126149	0.0712303	0.105136	0.125178	0.116788	0.15393	0.405693	0.0884524	0.295267	0.0893193	0.468064	1.26717	0.247866	0.236373	0.196452
TG(O-62:2)	TG[O]	C65H124O5	0.412911	1.71116	1.05965	0.79832	0.32642	0.256607	0.242189	0.296213	0.323495	0.42198	1.23553	0.230276	0.916147	0.25232	1.59085	3.19191	0.72866	0.67062	0.589452
TG(O-62:3)	TG[O]	C65H122O5	0.241049	1.26415	0.504982	0.516671	0.155759	0.147812	0.106537	0.138152	0.106695	0.136603	0.452728	0.0965386	0.372697	0.0911566	0.769762	1.6599	0.359736	0.346107	0.294991
TG(O-62:4)	TG[O]	C65H120O5	0.0111213	0.0158525	0.0113108	0.0113958	0.0105128	0.00556042	0.00328677		0.00261236	0.00220117	0.00460786	0.00402863	0.00535316	0.00152688	0.0156577	0.0269728	0.010795	0.00349475	0.00719301
TG(O-62:5)	TG[O]	C65H118O5	0.00253373	0.00372826	0.00973583	0.00425163	0.0052289	0.00126728	0.00184575	0.000846503	0.00599426	0.00499373	0.00291929	0.00397488	0.0050738		0.0179504	0.0202498	0.00405642	0.0022825	0.00442075
TG(O-62:6)	TG[O]	C65H116O5	0.00407757	0.0277087	0.0124361	0.00497898	0.0117472	0.00164244	0.00311094	0.00166498	0.00672431	0.00567759	0.00558726	0.00299464	0.00442435	0.00259389	0.0188199	0.0244669	0.00828543	0.00572576	0.00572232
TG(O-62:7)	TG[O]	C65H114O5	0.00558968	0.0101367	0.0313511	0.01387	0.0198433	0.0052703	0.000831884	0.00288729	0.0122293	0.013263	0.00973861	0.0116555	0.0154267	0.00344135	0.0212508	0.0533756	0.0101364	0.0128472	0.0102729
TG(O-62:10)	TG[O]	C65H108O5	0.0167659	0.0504147	0.0135318	0.0186015	0.0174351	0.00435234	0.0136539		0.0297785	0.0162867	0.0148126	0.0150841	0.0351987	0.0182145	0.0265212	0.0312395	0.0149133	0.0172756	0.0123159
TG(O-62:11)	TG[O]	C65H106O5	0.0880304	0.133239	0.071142	0.0706587	0.0935988	0.0569725	0.112847	0.0592076	0.053436	0.0378937	0.0230889	0.0193031	0.0546083	0.0554907	0.0139372	0.0349779	0.0529143	0.0635283	0.0636491
TG(O-62:12)	TG[O]	C65H104O5	0.0531795	0.241303	0.041	0.0462956	0.0485829	0.00707037	0.0295093	0.0177724	0.117745	0.0753544	0.0777943	0.0414037	0.0963987	0.0862781	0.103565	0.142005	0.0573177	0.0500141	0.0604322
TG(O-62:13)	TG[O]	C65H102O5	0.0686719	0.0523075	0.0151681	0.045666	0.0422271	0.0113572	0.0203048	0.00598304	0.107947	0.0723978	0.0479283		0.101003	0.0750739	0.0986442	0.122039	0.0224535	0.0307786	0.0356709
TG(O-62:14)	TG[O]	C65H100O5	0.0157104	0.0158363	0.0144988	0.0083753	0.0220091	0.00144943	0.00970842	0.00369403	0.0380627	0.0173085	0.0350927		0.0384277	0.0280181	0.0229974	0.00985967	0.0237467	0.0213969	0.00503404
TG(O-63:1)	TG[O]	C66H128O5	0.00646414	0.0242522	0.0247233	0.00965025	0.00246226	0.0048061	0.00356203	0.00320317	0.00282876	0.0034144	0.0145139	0.00427634	0.00940497	0.00635304	0.0128446	0.0371191	0.00701489	0.00600904	0.0103566
TG(O-63:2)	TG[O]	C66H126O5	0.0133604	0.0608793	0.0449728	0.0301321	0.0111621	0.00882062	0.0068759	0.00510644	0.00444789	0.00952833	0.0299104	0.00582815	0.025912	0.00830265	0.0499047	0.0731901	0.0238418	0.0175656	0.0191883
TG(O-63:3)	TG[O]	C66H124O5	0.00943799	0.0461994	0.0230725	0.027077	0.00599074	0.00789381	0.00341224	0.00478666	0.00301833	0.00407928	0.017398	0.00207425	0.0142589	0.0022746	0.0311237	0.0614422	0.015978	0.0171743	0.00929689
TG(O-64:1)	TG[O]	C67H130O5	0.0261674	0.0593823	0.124225	0.0429321	0.0247763	0.016446	0.0259891	0.0306339	0.0286694	0.0370586	0.10067	0.0230489	0.059827	0.0209795	0.096035	0.287191	0.0580921	0.0521992	0.0463519
TG(O-64:2)	TG[O]	C67H128O5	0.113169	0.371682	0.363471	0.220514	0.0865535	0.0813549	0.0769015	0.0921667	0.105609	0.148131	0.428096	0.0741016	0.268121	0.0836559	0.493876	0.957726	0.227669	0.198877	0.172429
TG(O-64:3)	TG[O]	C67H126O5	0.108609	0.463694	0.286628	0.197546	0.0712877	0.0706734	0.0567447	0.0748384	0.0657313	0.0995333	0.290191	0.0532323	0.182505	0.0500874	0.398844	0.78736	0.18893	0.16951	0.151759
TG(O-66:1)	TG[O]	C69H134O5	0.00230901	0.00652225	0.0191613	0.00361413	0.00212501	0.00143481	0.000802116	0.00144998	0.00230736	0.00638043	0.0129261	0.003082	0.00583774	0.00188236	0.0100555	0.0354936	0.00420886	0.00376798	0.0018824
TG(O-66:2)	TG[O]	C69H132O5	0.0224517	0.0571674	0.0965335	0.0438774	0.0187855	0.0175753	0.0197573	0.0228668	0.0277392	0.0340227	0.102694	0.0190936	0.0529053	0.0173709	0.0941399	0.210216	0.0466138	0.0444718	0.0332172
TG(O-66:3)	TG[O]	C69H130O5	0.0342003	0.0833467	0.0982428	0.0500971	0.0172447	0.0223014	0.0162782	0.0199741	0.0300397	0.0377181	0.1122	0.0230693	0.0594847	0.0194879	0.131603	0.235144	0.0541161	0.0485235	0.0479651
TG(O-68:2)	TG[O]	C71H136O5	0.00269322	0.0049981	0.0217546	0.00522147	0.0012844	0.00217423	0.0010194	0.00209535	0.00442128	0.00832819	0.0172217	0.00250812	0.00576084	0.00233891	0.0163722	0.0299036	0.0062722	0.00602483	0.00208324
TG(O-68:3)	TG[O]	C71H134O5	0.00867788	0.0220129	0.0355871	0.0120303	0.00250228	0.00574108	0.00488872	0.0052268	0.0115237	0.0166392	0.0474295	0.00679901	0.0183939	0.00552534	0.0370982	0.0657603	0.0166337	0.017238	0.0129471
DG(30:1)	DG	C33H62O5	1.02919	1.80998	0.957719	1.2832	0.737284	0.946062	0.568587	0.254959	0.469896	0.177015	0.376472	1.19842	0.906905	1.47457	0.967677	0.356635	0.879861	1.0341	2.68256
DG(31:0)	DG	C34H66O5	3.0525	6.95702	3.06119	2.8092	3.26131	3.46419	4.3642	5.116	3.60136	2.68806	3.81036	2.3302	2.94867	4.43656	5.81134	5.27737	3.40485	3.86805	3.80884
DG(31:1)	DG	C34H64O5	0.809723	2.42643	0.883333	0.63211	1.32642	0.992359	0.59774	0.566862	0.722181	0.798804	0.596907	0.451483	0.502472	1.19637	0.64309	0.632908	0.74615	1.36052	0.863523
DG(32:0)	DG	C35H68O5	125.503	249.298	89.6245	109.979	167.084	94.9198	182.121	207.263	153.816	111.524	156.132	106.734	109.855	94.6188	374.132	289.199	121.419	121.806	114.908
DG(32:1)	DG	C35H66O5	11.9015	33.6812	10.8202	13.6987	12.3691	7.17253	14.0067	12.6337	9.93572	6.88674	8.42148	18.1851	14.0955	9.34619	17.6386	13.5094	12.9477	14.0607	24.7491
DG(32:2)	DG	C35H64O5	1.90242	3.95208	1.48234	3.06601	2.0402	2.03942	2.22596	2.32842	0.505008	0.764507	0.433422	6.48917	2.77071	2.80552	2.86189	0.81952	2.15819	3.53444	10.6825
DG(33:1)	DG	C36H68O5	2.81709	6.58847	3.0465	3.01153	3.89078	2.94145	3.5821	3.73385	3.16026	2.00223	2.7001	2.97582	2.462	3.70172	4.92158	3.99765	2.74373	2.87005	3.62159
DG(34:0)	DG	C37H72O5	92.7832	196.114	69.2874	72.9725	150.633	94.0534	174.384	165.955	140.093	105.291	144.454	87.4893	95.6039	86.0908	393.323	315.087	106.022	112.919	111.233
DG(34:1)	DG	C37H70O5	116.112	333.297	94.0478	117.482	152.202	47.3076	108.501	66.896	179.984	102.746	88.8262	130.236	124.136	103.098	252.633	223.026	108.313	123.783	202.788
DG(34:2)	DG	C37H68O5	20.015	66.034	16.4391	30.8287	22.2877	14.4117	32.9304	22.4439	13.199	9.63173	15.2459	82.9607	34.3603	30.0436	49.8817	26.0578	34.1905	58.8407	207.704
DG(34:3)	DG	C37H66O5	1.57963	4.59162	0.870218	3.28588	1.19183	0.95046	2.52022	1.22902	0.76028	0.405079	1.08064	10.8565	3.41978	3.89229	4.6499	0.842874	3.77142	7.91214	34.2352
DG(35:0)	DG	C38H74O5	3.97945	9.71666	3.97128	4.10546	4.86749	4.39343	6.6888	6.52921	6.04402	4.3859	7.93976	4.40777	4.18665	4.65424	14.5927	12.5565	5.62895	5.14727	5.3646
DG(35:2)	DG	C38H70O5	1.34388	4.50149	1.50226	2.72471	2.11288	1.60044	1.989	1.75617	1.31876	0.89452	1.44475	2.16746	1.71253	2.30509	3.1066	2.02839	1.74327	3.60216	9.09252
DG(36:0)	DG	C39H76O5	13.7364	33.416	10.2421	12.0104	28.5995	18.414	28.9766	26.4239	20.8833	14.5188	20.4622	11.3346	14.4992	14.8008	67.093	52.7741	17.0247	18.5821	21.2527
DG(36:1)	DG	C39H74O5	55.6833	152.592	43.0292	52.2169	78.397	17.0976	35.4624	20.9536	84.4488	52.5344	40.4228	38.737	47.3303	42.9396	94.2781	82.4794	45.5528	52.5581	85.2797
DG(36:2)	DG	C39H72O5	41.1932	114.745	32.5746	53.9512	41.411	40.7664	66.1089	40.4956	40.7461	29.7043	34.4855	68.304	58.0174	49.9416	100.78	60.5235	53.8734	84.8904	257.187
DG(36:3)	DG	C39H70O5	18.7272	79.8106	15.6845	23.0924	21.9349	24.1229	44.5564	23.8945	23.5824	15.9454	17.4287	74.4756	34.0272	30.7967	68.552	40.0261	31.463	45.5126	134.307
DG(36:4)	DG	C39H68O5	60.2085	897.062	57.9164	62.3326	77.8555	54.6168	163.584	56.9028	157.495	80.7509	75.5099	59.0718	79.3074	107.002	205.173	252.472	108.51	121.164	171.091
DG(37:0)	DG	C40H78O5	1.09793	2.7152	1.3158	1.35976	1.46464	1.52956	1.85495	1.7091	1.23668	1.25085	1.52585	0.990787	1.143	1.57781	3.11026	2.65337	1.64185	1.5701	1.66505
DG(37:1)	DG	C40H76O5	2.84781	7.54069	3.10096	3.66097	3.21722	1.09655	2.28427	1.60483	4.32674	2.60319	2.54329	2.46024	2.78967	2.68147	4.45592	4.52048	2.99497	2.51721	4.24338
DG(37:2)	DG	C40H74O5	2.46633	6.11571	2.13716	4.03914	1.46187	1.9102	2.75442	1.62061	2.46969	1.77884	2.01719	4.08509	3.36768	3.0486	3.64393	3.36296	3.26431	3.89192	10.3617
DG(37:3)	DG	C40H72O5	1.00633	5.75372	1.08403	1.68135	1.02644	1.20462	2.01319	1.21845	1.44278	0.826762	1.29236	3.95172	2.06537	1.77468	2.99858	2.27421	2.26479	2.62863	7.03176
DG(37:4)	DG	C40H70O5	1.99887	29.9444	2.34774	2.16993	0.911878	1.08969	3.25347	0.819042	3.58556	2.67931	2.65907	1.84013	1.78583	2.8936	2.2076	4.63349	3.69706	3.31505	4.96747
DG(38:0)	DG	C41H80O5	2.06641	3.86279	1.90185	2.06966	2.18372	1.79413	3.01439	2.99861	2.19614	1.5235	2.55005	1.35527	1.45587	1.86536	4.52635	3.60931	2.01746	2.21719	2.52978
DG(38:1)	DG	C41H78O5	1.39909	3.45285	1.23957	1.63539	1.93645	1.11902	1.54833	1.22992	2.06659	1.55768	1.48636	1.2312	1.39599	1.61141	4.06962	3.78543	1.28798	1.80345	2.89568
DG(38:2)	DG	C41H76O5	1.96643	6.41824	2.14972	2.63727	2.329	1.64959	2.40544	1.61317	2.69936	2.05465	2.03621	3.51235	2.44458	2.78373	6.05868	4.15389	2.81097	3.49914	9.06995
DG(38:3)	DG	C41H74O5	5.21381	46.0364	5.02377	5.91469	7.22448	2.94108	7.85652	3.70656	10.0635	6.50682	5.09527	7.10756	5.08712	6.62068	11.6579	10.9233	7.06999	7.76651	9.84687
DG(38:4)	DG	C41H72O5	123.577	2052.93	124.84	125.121	182.973	90.3231	258.849	95.3813	309.034	168.155	149.194	103.652	147.95	185.642	350.91	437.4	194.468	206.173	181.148
DG(38:5)	DG	C41H70O5	15.9103	192.489	12.0872	14.2547	24.5416	8.30923	24.7618	13.0407	29.3049	16.361	19.1734	18.1938	19.9798	16.4709	45.2677	44.117	20.7538	20.0044	17.6936
DG(38:6)	DG	C41H68O5	41.5158	417.507	39.6418	38.1415	41.7541	19.6094	55.6175	24.9546	88.9241	43.5303	42.7301	35.1435	47.5678	65.1211	78.6219	98.251	52.094	53.9583	49.3275
DG(39:0)	DG	C42H82O5	1.90975	3.69911	1.97942	1.83555	2.10339	1.91472	2.84541	2.64489	2.11822	1.70684	2.62376	1.37523	1.82511	2.44119	3.74107	3.17884	2.02898	2.07143	1.78344
DG(39:1)	DG	C42H80O5	0.224639	0.658449	0.509748	0.220291	0.537438	0.310489	0.198598	0.292695	0.335771	0.128062	0.185671	0.20114	0.185724	0.151669	0.251393	0.459025	0.263451	0.452499	0.212217
DG(39:3)	DG	C42H76O5	0.34314	2.58132	0.164649	0.245694	0.366893	0.265803	0.169047		0.591519	0.34486	0.32584	0.268945	0.407362	0.408631	0.299116	0.403318	0.655966	0.362659	0.819085
DG(39:4)	DG	C42H74O5	4.87406	78.7112	6.23443	6.65295	3.15414	2.74691	5.89018	1.90351	9.5643	5.54014	6.17972	4.56883	5.67586	7.79472	7.0531	12.3356	9.06338	7.85895	6.37212
DG(39:5)	DG	C42H72O5	0.7686	14.7233	0.857617	1.22194	0.797634	0.581227	1.83788	0.529337	2.27944	0.94935	1.21845	1.15815	1.37242	1.20597	2.36519	2.86284	1.65943	1.44383	1.32654
DG(39:6)	DG	C42H70O5	0.792762	13.822	1.23254	1.3536	0.493279	0.37665	0.811274	0.307756	1.82519	0.741356	0.880981	1.01669	0.822321	1.32965	0.502177	1.97543	1.30763	1.46589	0.983382
DG(40:0)	DG	C43H84O5	3.59474	6.31635	3.46989	2.72952	3.6016	3.13077	4.38832	4.90854	3.55274	2.93173	4.34302	2.75691	3.03179	3.90516	6.09904	5.47999	3.73172	3.66013	3.46375
DG(40:1)	DG	C43H82O5	1.45302	2.83559	1.59358	1.79229	2.09887	1.42306	1.82256	1.81577	1.57238	0.910154	1.64122	1.05265	0.989731	1.47481	3.06	2.14469	1.33856	1.57932	1.82649
DG(40:2)	DG	C43H80O5	0.208836	0.758209	0.327205	0.640719	0.398067	0.373939	0.314907	0.179455	0.329048	0.18541	0.229368	0.295584	0.182386	0.438499	0.503565	0.282402	0.404786	0.454414	1.13841
DG(40:4)	DG	C43H76O5	2.03206	21.9534	2.11288	2.34707	3.00388	1.1018	2.83099	1.12455	4.19767	2.25039	1.6944	1.63113	1.76964	1.92933	4.7988	5.63749	2.68096	2.5383	2.38444
DG(40:5)	DG	C43H74O5	2.63772	26.8941	2.47408	2.64186	3.691	1.1779	3.21533	1.29731	4.21224	2.56577	2.57098	2.42045	2.92459	2.49639	5.9661	6.45445	2.93687	2.83644	2.98574
DG(40:6)	DG	C43H72O5	55.8787	426.256	55.5866	46.3549	63.1946	17.4931	45.7658	23.9491	107.901	48.9959	54.5901	39.4054	62.0302	77.9258	75.4202	85.7974	54.7997	56.2209	47.9452
DG(40:7)	DG	C43H70O5	11.5884	65.2598	7.78347	9.14698	11.018	2.90377	8.24274	5.71912	13.7631	7.52519	11.9203	11.5054	13.223	9.19917	18.1075	15.8066	9.81435	9.36292	8.84623
DG(40:8)	DG	C43H68O5	5.38113	59.4698	3.4436	3.77243	7.40574	3.2681	12.0327	5.93666	8.31635	5.15824	6.09055	6.71084	5.66362	3.99791	13.428	16.0579	8.14233	7.23738	6.97543
DG(41:0)	DG	C44H86O5	1.91998	4.03742	1.94473	1.47058	1.96593	1.96567	3.0342	2.78669	2.16948	1.77707	2.80854	1.69959	1.96787	2.68124	3.25502	3.34444	2.2733	2.63402	2.24341
DG(41:1)	DG	C44H84O5	0.780959	1.59944	0.970837	0.724882	0.998842	0.779021	1.05532	0.994991	0.815733	0.588503	1.05689	0.583852	0.623167	1.02347	1.67251	1.13629	0.789946	0.878964	0.857666
DG(41:6)	DG	C44H74O5	2.87663	21.3283	3.47614	3.09868	1.71351	0.675038	1.56525	0.699931	5.02032	2.23833	3.00762	2.24869	2.99968	4.41703	2.18215	4.05962	3.34434	2.68946	1.99312
DG(42:0)	DG	C45H88O5	1.25316	2.70282	1.31047	1.14073	1.13398	1.08662	1.76793	1.77446	1.22166	0.871186	1.80602	0.841746	1.08914	1.4169	2.30733	2.06113	1.27517	1.41782	1.29372
DG(42:1)	DG	C45H86O5	1.35067	2.60622	1.14437	1.44583	1.40859	1.04779	1.43084	1.12316	1.07441	0.72381	1.01308	0.814167	0.861018	1.28651	2.14696	1.54294	1.23159	1.23897	1.0252
DG(42:2)	DG	C45H84O5	0.630347	2.03699	0.530761	1.12374	0.833922	0.516176	0.557283	0.483185	0.502477	0.253804	0.360792	0.388068	0.31089	0.575271	1.42212	0.616533	0.555987	0.572468	0.68786
DG(42:5)	DG	C45H78O5	0.306896	2.53973	0.172349	0.283923	0.338652	0.0538945	0.302069		0.220137	0.127964	0.0865947	0.111977	0.1856	0.20931	0.366416	0.528134	0.266976	0.131574	0.147878
DG(42:6)	DG	C45H76O5	1.25492	7.79474	1.00741	0.653	1.61289	0.155601	1.32648	0.302068	1.81548	0.852944	0.79434	0.899288	1.27178	0.349831	1.57038	1.72112	0.917368	1.09747	0.956142
DG(42:7)	DG	C45H74O5	0.618389	3.95197	0.565725	0.559359	0.929745	0.101472	0.213066	0.174442	1.05391	0.65463	0.728791	0.686861	0.773769	0.519621	1.39768	1.42091	0.620993	0.784146	0.31945
DG(42:8)	DG	C45H72O5	0.782537	6.1669	0.42632	0.667405	1.36399	0.310044	1.05996	0.50544	1.43447	0.889023	1.16403	0.928457	0.813325	0.670723	2.01223	2.07353	0.814664	0.899074	0.764533
DG(42:9)	DG	C45H70O5	1.78063	14.0878	0.904069	0.970195	1.52541	0.896928	3.37085	1.05819	2.05771	1.2123	1.68317	1.49468	1.33114	1.29701	3.59193	4.8525	1.70681	2.00599	2.04598
DG(42:10)	DG	C45H68O5	9.97756	84.317	7.66309	8.38918	10.9569	5.32178	13.3359	9.16229	13.9816	9.2955	12.4516	11.0402	10.9617	8.99798	20.2876	21.1697	12.1583	11.9259	10.7867
DG(43:1)	DG	C46H88O5	0.356183	0.61407	0.321664	0.238257	0.256506	0.283917	0.563583	0.256914	0.25599	0.267441	0.244945	0.174556	0.234644	0.334538	0.313552	0.183346	0.359783	0.201386	0.09535
DG(43:2)	DG	C46H86O5	0.105033	0.154301	0.21192	0.157445	0.174539	0.11913	0.106273	0.181238	0.164733	0.078389	0.113152	0.0982395	0.126801	0.207854	0.183862	0.198902	0.100712	0.168267	0.116937
DG(44:0)	DG	C47H92O5	0.459265	0.750802	0.425249	0.335818	0.516787	0.411207	0.480646	0.560566	0.31939	0.416884	0.771096	0.185537	0.373804	0.541398	0.871806	0.770045	0.426989	0.460593	0.40417
DG(44:1)	DG	C47H90O5	0.287816	0.53683	0.25262	0.331709	0.390523	0.218709	0.290699	0.292449	0.247974	0.167013	0.309881	0.173539	0.152404	0.272809	0.705998	0.382422	0.222947	0.328332	0.24124
DG(44:2)	DG	C47H88O5	0.138029	0.102464	0.0727751	0.25468	0.104379	0.126734	0.100132	0.105122	0.0682097	0.101116	0.0482349	0.106719	0.181142	0.220478	0.247349	0.16751	0.0741729	0.105657	0.0952955
DG(44:9)	DG	C47H74O5	0.195337	2.03194	0.0959442	0.11469	0.329733	0.0671642	0.205112	0.0458832	0.287313	0.197048	0.21858	0.196682	0.183027	0.0880182	0.331212	0.276589	0.119359	0.0803844	0.501162
DG(44:12)	DG	C47H68O5	8.15417	146.329	6.39131	5.66409	6.68718	4.46965	15.0982	5.34662	9.4997	4.94824	8.09442	6.95727	8.7352	7.5566	14.4678	18.393	12.3798	11.8304	11.4126
DG(45:0)	DG	C48H94O5	0.0914721	0.423515	0.114088	0.1443	0.204201	0.117322	0.159707	0.183804	0.123014	0.125345	0.283811		0.216782	0.123381	0.155268	0.249612	0.188275	0.0849934	0.139251
DG(45:1)	DG	C48H92O5	0.0972753	0.151045	0.0802979	0.121192	0.140414	0.0795549	0.0550847	0.0746336	0.08594	0.110403	0.169634	0.0259908	0.0901407	0.181991	0.177178	0.127607	0.0904622	0.0964851	0.0558548
DG(46:0)	DG	C49H96O5	0.156298	0.252855	0.26356	0.148304	0.133062	0.0574601	0.081886	0.147725	0.177739	0.119999	0.19478		0.167986	0.0804672	0.178804	0.389787	0.098652	0.168714	0.0850497
DG(46:1)	DG	C49H94O5	0.206069	0.253898	0.222411	0.204853	0.276436	0.154309	0.188923	0.111085	0.136367	0.0553875	0.249116		0.0987634	0.285134	0.233101	0.194584	0.062701	0.0791411	0.0501574
DG(46:2)	DG	C49H92O5	0.0896943	0.158528	0.0905654	0.0626782	0.160471	0.130542	0.0742873	0.109018	0.0798182	0.0661603	0.0587255	0.029133	0.0524261	0.203613	0.235606	0.049405	0.0508631	0.063923	0.0725099
DG(47:1)	DG	C50H96O5	0.0789036	0.13952	0.202028	0.168589	0.188525	0.101702	0.106722	0.243268	0.120963	0.0629168	0.296704	0.166746	0.137918	0.301759	0.247277	0.197556	0.173573	0.176859	0.0386475
DG(48:1)	DG	C51H98O5	0.196628	0.266769	0.342041	0.47803	0.276119	0.182777	0.205267	0.20909	0.0780151	0.0638247	0.323848		0.0992726	0.261342	0.153158	0.153699	0.183347	0.227151	0.176542
DG(48:2)	DG	C51H96O5	0.11411	0.14491	0.192374	0.127261	0.207505	0.161271	0.0799514	0.162628	0.122527	0.105999	0.204857		0.0695553	0.2883	0.292581	0.202427	0.10925	0.106609	0.0975133
DG(O-30:0)	DG[O]	C33H66O4	0.717091	1.09097	0.446263	0.48559	0.839108	0.705849	0.868654	1.12423	0.804833	0.635632	1.05971	0.4608	0.621566	0.745839	1.26302	1.16999	0.625155	0.639144	0.486453
DG(O-32:0)	DG[O]	C35H70O4	4.97571	7.57355	3.69133	3.84507	5.46396	4.38752	6.88457	9.28861	5.25066	3.8883	6.49411	3.53333	3.68593	3.36325	10.862	8.06507	4.69883	4.47736	4.38635
DG(O-32:1)	DG[O]	C35H68O4	0.806263	1.72031	0.718828	0.96415	0.808141	0.637106	0.904756	0.865006	0.986009	0.726194	1.13098	0.588224	0.793155	0.807795	1.65768	1.35614	0.776253	0.848288	0.849836
DG(O-34:0)	DG[O]	C37H74O4	6.34516	9.98461	5.65096	5.47483	7.89385	6.27404	9.42192	12.5347	10.9457	8.00592	13.7362	7.09827	8.64379	7.26344	25.7056	19.6576	7.23627	7.06176	6.56371
DG(O-34:1)	DG[O]	C37H72O4	5.73901	9.64077	4.4315	4.9135	5.88681	4.33492	6.73408	6.58335	8.14352	7.83559	7.92276	4.47285	6.31733	5.27783	14.2442	14.553	5.22358	5.85073	4.49745
DG(O-35:1)	DG[O]	C38H74O4	0.25954	0.300175	0.607362	0.466017	0.439398	0.245147	0.177824	0.285923	0.393069	0.445275	0.490808	0.405907	0.597688	0.407378	0.401635	0.560567	0.354433	0.350493	0.23902
DG(O-35:2)	DG[O]	C38H72O4	0.37437		0.307487	0.430661	0.269645	0.0278908	0.0776068	0.0930941	0.212441	0.257031	0.410247	0.207809	0.459291	0.42941	0.226778	0.551839	0.177533	0.284057	0.290717
DG(O-36:0)	DG[O]	C39H78O4	4.34832	5.65999	5.0949	3.98259	6.8501	4.90337	5.35508	7.12046	6.02331	5.2216	8.68288	3.37713	6.03929	3.45658	18.9784	18.9591	5.03833	4.75901	3.91666
DG(O-36:1)	DG[O]	C39H76O4	2.1532	3.9223	4.11025	2.11022	4.39436	3.44642	2.79056	2.28625	3.48486	3.87704	5.35988	1.79176	3.79615	1.7181	9.62977	15.6301	2.69672	2.49078	2.50491
DG(O-36:2)	DG[O]	C39H74O4	0.319258	0.0464341	0.277653	0.482156	0.355221	0.176579	0.0620436	0.119378	0.632215	0.471247	0.732242	0.518225	0.625869	0.31416	0.675585	0.499196	0.430222	0.309468	0.407011
DG(O-37:0)	DG[O]	C40H80O4	0.372828	0.513543	0.771936	0.403845	0.404521	0.513581	0.40947	0.357708	0.713842	0.639476	1.25838	0.4543	0.890577	0.487492	1.61393	1.90147	0.717476	0.501827	0.519692
DG(O-37:1)	DG[O]	C40H78O4	0.328559	0.344389	0.548448	0.725348	0.243544	0.364712	0.229422	0.181902	0.514345	0.221724	0.523823	0.32945	0.752044	0.394004	0.261111	0.732712	0.466754	0.391085	0.442823
DG(O-38:0)	DG[O]	C41H82O4	3.43672	6.0427	6.32801	3.39685	7.74301	5.26961	3.63593	4.93492	5.2143	6.86879	11.4431	3.3745	9.63858	3.07384	21.2677	29.0303	5.07125	5.1383	4.29004
DG(O-38:1)	DG[O]	C41H80O4	6.41622	7.77655	16.7363	6.92262	15.8979	11.5636	5.80174	6.84395	9.03033	12.9934	20.6893	4.25262	14.1441	3.61589	37.8727	62.4566	8.82312	9.41023	7.49147
DG(O-38:2)	DG[O]	C41H78O4	0.293275	0.615565	0.422315	0.677757	0.509108	0.326319	0.0318295	0.219173	0.282654	0.298919	0.222319	0.195247	0.467159	0.105734	1.00958	1.61178	0.312695	0.284441	0.192287
DG(O-38:4)	DG[O]	C41H74O4	3.15661	3.89669	2.82138	2.73763	3.47248	0.875772	1.88836	1.43587	5.26398	3.47657	4.67143	2.59841	5.34456	3.94351	5.68139	4.70223	2.46278	2.46085	2.49323
DG(O-40:0)	DG[O]	C43H86O4	1.54231	2.93466	3.09845	1.57995	3.87772	2.23438	1.50874	2.16255	2.38054	3.85146	7.05927	1.60509	4.82829	1.36843	11.6942	15.5971	2.27747	2.39262	2.12635
DG(O-40:1)	DG[O]	C43H84O4	3.95584	5.86079	10.5846	4.4596	9.60739	7.3649	3.4701	4.59891	5.14187	8.54967	13.4462	3.32029	10.5709	2.54659	26.3665	42.2362	6.59645	6.27955	5.62705
DG(O-40:2)	DG[O]	C43H82O4	0.534349	0.618328	1.22694	0.671242	0.988801	0.919204	0.335798	0.452379	0.525867	0.769351	1.27535	0.438617	0.963877	0.36499	3.0441	4.1186	0.637945	0.761361	0.559963
DG(O-40:4)	DG[O]	C43H78O4	1.59491	1.79394	1.04349	1.16388	1.64992	0.556601	0.905749	0.797017	2.50879	1.46662	2.01759	1.12485	2.14296	1.50175	2.28498	2.14992	1.17073	1.18991	1.04939
DG(O-40:5)	DG[O]	C43H76O4	1.94185	1.66876	1.39762	1.30489	2.06893	0.799533	1.23515	1.37909	1.50528	1.12359	1.40629	0.965153	1.54049	0.842309	1.3371	1.11067	1.06328	1.03499	1.22456
DG(O-41:0)	DG[O]	C44H88O4	0.0435251	0.107456	0.215341	0.0986565	0.131879	0.11304	0.044797	0.0791002	0.0833666	0.18046	0.441146	0.0269426	0.293338	0.0493433	0.491842	0.751154	0.162864	0.165794	0.126628
DG(O-42:0)	DG[O]	C45H90O4	0.726373	1.2074	1.62921	0.787487	1.95595	0.890598	0.588418	0.978165	1.29446	2.05285	4.55712	0.427785	2.28887	0.633653	4.79655	6.45437	1.1434	1.19072	0.920936
DG(O-42:1)	DG[O]	C45H88O4	1.63217	2.21763	4.55337	1.48818	3.93351	2.86879	1.47745	1.81693	2.67666	4.92214	8.65875	1.51695	4.25163	1.38137	13.1956	17.5221	2.67327	2.5336	2.25509
DG(O-42:2)	DG[O]	C45H86O4	0.724178	1.44731	2.82849	1.28181	1.79455	1.76639	0.611152	0.810364	0.872117	1.83024	3.08472	0.614808	2.13648	0.657629	4.9825	8.88757	1.30026	1.38263	1.08542
DG(O-42:4)	DG[O]	C45H82O4	0.654658	0.278953	0.46392	0.49125	0.62412	0.200711	0.330109	0.610345	0.407363	0.227381	0.309571	0.10832	0.200353	0.148346	0.393671	0.235054	0.326112	0.415109	0.423229
DG(O-42:5)	DG[O]	C45H80O4	1.02778	0.684442	0.774867	0.857049	1.5605	0.416257	0.836193	1.22091	0.550084	0.234267	0.264931	0.163814	0.353191	0.305518	0.394886	0.238514	0.5278	0.530357	0.250611
DG(O-44:0)	DG[O]	C47H94O4	0.141175	0.194584	0.280775	0.0761563	0.38971	0.130499	0.0757022	0.202667	0.272366	0.539419	1.00302	0.0428611	0.446904	0.0791239	0.897687	1.49514	0.210673	0.175393	0.203626
DG(O-44:1)	DG[O]	C47H92O4	0.660726	1.04831	1.91494	0.665762	1.79023	1.13308	0.670454	0.940003	1.29115	2.24214	4.37915	0.48096	2.1486	0.684602	4.9991	6.3147	1.04832	1.21161	0.99594
DG(O-44:2)	DG[O]	C47H90O4	0.461653	0.717984	1.29777	0.411593	1.02217	0.79163	0.305499	0.389458	0.631016	1.07892	2.1898	0.449175	1.0569	0.445198	3.03871	4.12505	0.741686	0.633151	0.548653
DG(O-44:4)	DG[O]	C47H86O4	0.291886	0.140842	0.220795	0.140131	0.288565	0.0877148	0.207888	0.122473	0.0785926	0.0460839	0.0903254	0.0463094	0.0311282	0.0149953	0.142976	0.108953	0.165238	0.157449	0.120988
DG(O-44:5)	DG[O]	C47H84O4	0.794659	0.256179	0.610521	0.64694	0.935388	0.427768	0.627781	0.978149	0.086072	0.0536481	0.0659704	0.042221	0.0359455	0.0404193	0.159699	0.0546061	0.351709	0.408673	0.328174
DG(O-44:6)	DG[O]	C47H82O4	1.91523	0.645032	1.33862	1.45392	2.12025	0.953088	1.54683	2.19253	0.1699	0.0603232	0.182917	0.0626866	0.116373	0.0941582	0.148389	0.157396	0.856933	0.921994	0.680948
DG(O-44:7)	DG[O]	C47H80O4	0.544944	0.369659	0.545299	0.590331	0.710606	0.329089	0.387441	0.690816	0.0182551		0.0152436	0.0235606	0.0233524	0.0298398	0.0281152		0.238628	0.441789	0.99866
DG(O-46:1)	DG[O]	C49H96O4	0.0822957	0.0380797	0.501348	0.046104	0.341883	0.200274	0.0729002	0.207995	0.352184	0.608046	1.35454		0.346468	0.137736	1.27808	1.65482	0.279847	0.240555	0.215042
DG(O-46:2)	DG[O]	C49H94O4	0.231532	0.204623	0.639379	0.20435	0.516862	0.364776	0.226329	0.28452	0.434493	0.750912	1.44881		0.561121	0.335127	1.60542	1.54077	0.352374	0.366915	0.358473
DG(O-46:3)	DG[O]	C49H92O4	0.3385	0.698831	0.913803	0.340383	0.493436	0.424193	0.614395	0.478856	0.655915	0.411814	1.51654	0.161327	0.299968	0.878834	0.806842	0.711562	0.523816	0.493824	0.310299
DG(O-46:4)	DG[O]	C49H90O4	0.172403	0.0422449	0.123389	0.0925454	0.212883	0.0922871	0.0767977	0.136638	0.0141834	0.00772905	0.10264	0.0141888	0.0078332	0.0173359	0.0450135	0.0631148	0.0620633	0.0576458	0.0626715
DG(O-46:6)	DG[O]	C49H86O4	1.13805	0.449327	0.883082	0.756861	1.29684	0.798906	1.12208	1.55312		0.00985982		0.00713068	0.0225245	0.0589836			0.550905	0.609536	0.485714
DG(O-46:7)	DG[O]	C49H84O4	0.931075	0.316671	0.611663	0.632626	1.06093	0.397263	0.789641	0.773082	0.0192672	0.0321555	0.0400351	0.00653149	0.0245831	0.0184436	0.130973	0.0303687	0.476943	0.597672	0.497871
DG(P-30:0)	DG[P]	C33H64O4	0.705149	1.81149	0.70216	0.588602	0.713393	0.943003	1.02087	1.20355	0.976292	0.764164	1.21488	0.592782	0.889302	1.1262	1.44906	1.34044	0.941568	0.730221	0.737993
DG(P-31:0)	DG[P]	C34H66O4	0.781369	1.77136	0.975154	0.744027	0.711526	1.53152	1.25054	0.981103	1.26534	0.947216	1.72288	0.561891	0.780193	1.2741	1.30941	1.16096	0.811232	1.03908	1.02678
DG(P-32:0)	DG[P]	C35H68O4	3.16892	1.69245	2.90963	3.12685	4.72428	2.57028	4.78901	4.71114	3.71232	2.70027	4.95618	2.50364	2.7114	3.22672	7.84941	6.52438	2.64148	2.75536	2.7222
DG(P-32:1)	DG[P]	C35H66O4	0.749137	0.180142	0.513713	0.544265	0.720716	0.261497	0.398892	0.594265	0.981588	0.670089	1.01549	0.608217	1.08822	0.709966	1.32435	1.19912	0.563778	0.561909	0.417668
DG(P-33:0)	DG[P]	C36H70O4	0.315	0.68409	0.394448	0.387086	0.763443	0.667699	0.342147	0.432633	0.355023	0.404747	0.54311	0.321308	0.3234	1.0399	0.672364	0.269234	0.322656	0.378212	0.436774
DG(P-33:2)	DG[P]	C36H66O4	0.0808784	0.104636	0.0453543	0.092562	0.143672	0.0228228	0.0597635	0.0161016	0.130182	0.0891945	0.0820733	0.149202	0.0908552	0.0991545	0.200978	0.214761	0.0936819	0.0771399	0.184987
DG(P-34:0)	DG[P]	C37H72O4	3.59983	1.98603	3.45735	2.7158	4.94267	1.96798	3.34332	4.00689	5.12271	3.29763	6.02788	2.55332	4.97086	3.85994	9.28156	6.602	3.06416	3.1349	2.79699
DG(P-34:1)	DG[P]	C37H70O4	6.1842	2.19241	4.83352	5.08506	7.22263	1.40827	3.0841	2.58042	9.3119	5.94448	8.62386	4.94059	9.40201	6.17555	12.2854	10.0451	4.61785	4.60925	4.4081
DG(P-34:2)	DG[P]	C37H68O4	1.16412	0.375394	0.969261	0.97782	1.2586	0.238373	0.521583	0.153252	0.923682	0.541285	0.826971	0.763376	1.17287	0.69691	1.20473	1.16953	0.731307	0.736101	0.74163
DG(P-34:3)	DG[P]	C37H66O4	0.186285	0.348092	0.1513	0.117099	0.099492	0.0502909	0.133374	0.0803564	0.194823	0.12379	0.195873	0.104205	0.181219	0.097647	0.107801	0.0925038	0.154346	0.162184	0.15506
DG(P-36:0)	DG[P]	C39H76O4	1.88365	0.997555	1.56236	1.58362	2.15575	0.679311	1.06078	1.7061	2.37245	1.45096	2.75241	1.23041	2.46718	1.73746	3.18439	2.18118	1.56364	1.39055	1.19102
DG(P-36:1)	DG[P]	C39H74O4	1.73837	0.418114	1.44066	1.50976	1.78689	0.190072	0.31144	0.411302	2.61138	1.53815	2.92308	1.5226	2.73113	1.88309	2.35358	1.3972	1.4385	1.26857	1.02045
DG(P-36:2)	DG[P]	C39H72O4	1.45594	0.318791	1.39138	2.49136	1.22751	0.0969835	0.0797276	0.0715937	2.34513	1.53163	2.26603	1.52302	2.65655	1.68526	1.32016	0.70092	1.17348	1.12381	1.2394
DG(P-38:1)	DG[P]	C41H78O4	0.189573	0.266083	0.134579	0.257816	0.202144	0.0548356	0.0683394	0.0669256	0.236718	0.178246	0.283047	0.233728	0.217435	0.161381	0.990834	0.239067	0.13911	0.174815	0.0953023
DG(P-38:4)	DG[P]	C41H72O4	16.3516	5.97856	15.8755	16.335	17.2459	3.1954	6.43622	5.08983	25.0722	17.1609	17.1483	12.8623	26.6866	18.339	21.315	16.7961	11.6633	12.6693	12.0507
DG(P-40:4)	DG[P]	C43H76O4	1.80904	0.950953	1.40418	1.71872	2.23005	0.335669	1.14535	0.941179	2.72183	2.16427	2.44596	1.26294	2.56281	2.01406	4.50902	2.66123	1.6317	1.65426	2.16491
DG(P-40:5)	DG[P]	C43H74O4	6.35073	10.3678	4.51332	5.27792	6.75054	3.02418	6.14656	6.77983	11.3379	8.73272	10.4823	5.8977	10.8538	8.09523	15.8282	14.327	5.7846	6.30522	6.6335
DG(P-42:4)	DG[P]	C45H80O4	0.103943	0.117063	0.239698	0.170083	0.337582	0.0568627	0.196501	0.150646	0.128774	0.108733	0.420924	0.128018	0.176009	0.264511	0.667011	0.113446	0.293491	0.42564	1.05376
DG(P-42:5)	DG[P]	C45H78O4	1.93012	1.55718	1.7568	1.84361	2.53839	1.15981	1.36507	2.22032	0.70868	0.563262	1.09523	0.509071	0.703092	0.657048	1.29141	1.18101	1.37136	1.51524	1.95818
DG(P-42:6)	DG[P]	C45H76O4	0.637539	1.38913	0.770603	0.815993	1.97665	0.192898	0.451811	0.49053	0.483902	0.347376	1.01801	0.406708	0.744478	0.584924	0.585508	0.267031	1.2644	1.27803	4.79858
CE(14:1)	CE	C41H70O2	4.84659	8.45378	5.60017	4.0783	5.0284	3.57838	4.07369	4.93294	3.37191	3.43897	5.14952	1.01839	6.13888	5.69628	4.88536	6.47455	3.59981	3.72098	2.26377
CE(14:2)	CE	C41H68O2	4.17179	3.11858	4.40609	3.83455	4.7862	4.16959	6.25126	9.43291	3.56748	2.75079	8.22815	0.355867	4.35879	3.19675	9.5138	8.57178	3.96367	4.11764	3.24649
CE(15:0)	CE	C42H74O2	2.47667	5.00976	3.89314	1.9728	2.64727	2.27731	2.65064	3.05509	2.17832	1.92732	2.69185	2.31189	1.69843	3.62136	3.09681	3.3152	3.5639	2.12596	2.53548
CE(15:1)	CE	C42H72O2	1.76694	5.51665	2.5532	1.28942	1.9242	1.19998	2.10243	1.76467	1.40439	1.06627	1.92317	0.325835	0.947371	2.91201	2.08383	2.04575	1.98706	1.18915	1.81757
CE(16:0)	CE	C43H76O2	260.361	185.288	275.776	230.805	228.22	173.962	248.77	434.773	258.558	200.983	444.515	260.114	306.36	253.787	504.168	381.488	269.215	272.498	267.205
CE(16:1)	CE	C43H74O2	165.595	127.299	166.816	121.415	110.762	85.8727	99.4172	146.76	78.128	78.3579	158.946	96.2659	182.271	109.562	122.224	94.9699	121.831	116.948	110.916
CE(16:2)	CE	C43H72O2	10.6833	8.30402	9.49287	6.6573	8.99508	7.04682	8.78808	12.4351	7.66541	5.81526	15.2366	1.68592	9.85756	8.6504	10.9102	10.7471	7.62595	8.6437	7.2817
CE(16:3)	CE	C43H70O2	12.2036	10.4285	11.2679	9.97195	14.2026	11.2851	18.5749	25.5982	15.8775	11.9021	29.2422	2.8628	16.1304	12.3558	29.426	29.0834	12.9026	13.8559	12.195
CE(16:4)	CE	C43H68O2	3.17244	2.22134	2.60462	2.08736	3.15734	4.93461	6.67452	7.81784	4.96991	3.5084	10.0917	0.201487	4.25295	2.65736	9.53148	13.1013	4.21595	3.44964	3.34839
CE(17:0)	CE	C44H78O2	13.2553	19.4744	19.21	17.3328	12.0741	10.3854	13.5098	21.8158	15.7198	10.2168	23.3427	14.0166	15.7949	12.5492	23.3682	19.9085	16.0408	15.9727	15.7008
CE(17:3)	CE	C44H72O2	0.390908	0.343337	1.35365	0.950254	0.586657	0.0535026	0.791519	0.70526	1.24938	0.588657	1.3059		0.619732	0.373873	1.13223	1.48779	0.470864	0.742979	0.309393
CE(18:0)	CE	C45H80O2	382.827	351.849	415.136	355.779	404.007	231.345	323.234	613.668	409.77	303.996	723.551	377.233	442.939	408.729	747.549	525.239	418.45	407.533	362.22
CE(18:1)	CE	C45H78O2	1448.12	745.118	1668.31	1315.59	1092.93	497.417	592.98	1565.56	1461.92	991.19	3423.33	1821.81	2217.57	1702.64	1828.89	957.582	1383.7	1369.86	1259.31
CE(18:2)	CE	C45H76O2	1260.04	663.818	1313.64	1238.52	1085.85	583.339	774.01	1620.74	857.641	633.091	1677.03	1143.75	1425.36	945.357	1498.05	882.77	1078.84	1100.63	945.811
CE(18:3)	CE	C45H74O2	54.0401	36.5861	53.3828	48.8832	45.5169	30.5244	46.9103	62.6528	37.5043	34.342	85.6251	36.7396	64.8412	44.4165	54.1994	44.1558	45.6894	44.1801	40.5301
CE(18:4)	CE	C45H72O2	4.91631	0.210283	3.43405	3.52136	3.71785	2.03884	2.44613	5.17333	3.64889	3.06467	10.4376	1.18413	4.67965	3.92678	3.82965	3.7755	3.25101	2.95752	3.02285
CE(19:0)	CE	C46H82O2	18.8086	30.5693	25.9963	23.1718	18.5245	12.9985	16.9092	29.9041	21.7038	14.3714	35.6064	19.8024	22.2819	18.2117	30.6407	25.2947	24.3049	22.9328	20.6809
CE(19:1)	CE	C46H80O2	51.2872	50.3088	81.0524	64.5916	39.898	25.8158	26.2945	60.8494	58.5771	37.1772	129.223	66.8343	81.3002	57.7934	67.2161	42.7686	58.8567	55.9458	55.2055
CE(19:2)	CE	C46H78O2	53.8663	67.7933	75.3359	62.3585	39.177	44.2854	53.8397	69.1896	49.899	40.0369	77.9874	45.3778	66.4074	51.0822	72.6848	51.178	60.4105	58.9474	52.3163
CE(19:3)	CE	C46H76O2	12.5372	22.3002	13.7745	9.92877	9.74636	16.4763	19.5475	16.9239	11.2217	12.1394	16.9082	7.40713	13.1242	12.3678	16.0903	18.3313	12.3011	13.4546	11.4509
CE(19:4)	CE	C46H74O2	2.05415	1.41098	3.04463	2.5248	3.18324	2.90208	2.74131	3.13794	1.96288	2.32171	2.11306	0.646534	3.37775	1.30664	3.70376	1.77339	0.980499	0.969708	1.39755
CE(20:0)	CE	C47H84O2	8.45574	22.7629	17.9061	12.1814	8.44849	6.26877	7.34696	8.5504	10.2039	8.76392	14.635	8.01332	10.0882	11.2972	20.0717	14.8791	11.5391	12.3977	10.1462
CE(20:1)	CE	C47H82O2	68.8416	54.3617	145.753	73.3666	83.9997	40.9267	48.4942	72.8205	120.431	89.011	227.17	137.235	148.617	119.185	170.599	192.238	100.19	94.6979	84.3698
CE(20:2)	CE	C47H80O2	166.256	126.969	195.084	147.922	163.486	86.7781	109.603	193.409	201.349	128.7	384.062	212.45	233.213	220.746	307.765	155.395	192.974	195.9	189.61
CE(20:3)	CE	C47H78O2	663.313	324.452	681.151	560.41	608.005	263.089	381.228	774.315	592.501	427.757	1147.81	605.853	734.369	645.178	868.14	537.762	597.372	613.227	553.673
CE(20:4)	CE	C47H76O2	11836.9	5386.75	11485.3	9866.87	11981.1	5392.13	6970.9	16068.9	10077.6	8937.65	21935.8	8127.17	13146.7	10981.2	16455.2	11640	10620.2	10713.5	9517.24
CE(20:5)	CE	C47H74O2	640.678	167.294	472.118	430.325	664.849	233.842	281.166	798.583	463.394	409.715	1122.74	189.582	633.108	463.659	742.041	533.094	433.425	439.802	373.421
CE(20:6)	CE	C47H72O2	4.3977		3.44515	2.77641	4.71118	0.963016	2.0983	5.40534	2.99402	2.91332	7.49769	0.31287	3.69236	3.59234	3.93869	2.80128	2.49993	2.25456	1.59791
CE(21:0)	CE	C48H86O2	5.58848	19.6773	13.9725	9.89695	2.73224	3.09124	3.25958	3.41548	4.1718	4.90084	7.52602	2.75211	5.20921	5.68719	11.4651	7.18806	7.17058	6.89798	5.74581
CE(21:1)	CE	C48H84O2	13.4147	9.99145	21.2793	15.4747	11.2419	5.03969	8.90612	16.4918	8.0172	6.17652	26.4207	14.5845	17.5519	14.3641	16.638	11.5428	14.6312	8.24958	14.5828
CE(21:2)	CE	C48H82O2	11.9399	17.4137	16.7967	20.2092	10.6391	12.0118	16.5035	24.9822	12.6815	10.0192	28.6021	14.9199	17.0889	12.6426	21.3859	12.3649	16.4027	15.4866	16.3139
CE(21:3)	CE	C48H80O2	24.3208	24.0796	33.1518	28.91	23.3593	12.9074	18.5486	30.7375	25.9498	16.8911	45.9825	22.0115	29.4324	23.5213	39.4719	21.8064	29.4625	30.0066	30.1798
CE(21:4)	CE	C48H78O2	322.391	265.874	409.345	362.362	279.998	180.945	229.35	482.905	313.468	251.694	604.128	177.55	366.538	286.348	445.476	358.242	365.6	362.275	322.463
CE(21:5)	CE	C48H76O2	45.1284	20.9342	52.0852	46.1549	50.5132	23.7864	27.5744	71.6206	43.9143	36.4179	95.9017	21.7175	55.9355	43.4397	69.504	51.0699	44.3469	45.6182	39.9112
CE(21:6)	CE	C48H74O2	1.21086		1.67893	1.06563	1.70918	0.332186	0.390386	1.63501	1.1355	0.804107	3.84867		1.06312	1.00997	1.41737	1.85903	1.26271	0.461486	0.435993
CE(22:0)	CE	C49H88O2	5.01143	18.0457	13.1564	7.95784	3.41847	3.97407	3.99705	3.68802	4.57334	4.80868	7.23586	3.68765	4.69959	6.83614	9.44197	6.85327	6.30028	6.69504	5.09439
CE(22:1)	CE	C49H86O2	8.64503	27.237	24.7055	12.3815	7.49684	5.55024	5.84601	7.55372	8.97858	6.39703	16.2128	9.6385	9.40195	11.2926	16.797	13.6526	11.7484	11.8374	9.6408
CE(22:2)	CE	C49H84O2	4.81354	8.05061	7.81442	5.66014	4.32308	3.19244	3.59048	4.9425	6.48413	4.39923	11.7802	7.16555	7.03459	7.459	9.64992	4.98926	5.63319	5.78485	5.15098
CE(22:3)	CE	C49H82O2	43.5208	22.6795	49.5532	38.0394	39.6214	23.0956	21.048	43.727	58.3984	32.4311	103.784	53.2764	55.185	57.7302	100.22	36.0917	43.631	43.5526	57.9691
CE(22:4)	CE	C49H80O2	651.566	140.659	731.361	600.884	607.11	207.989	221.1	781.205	673.438	434.41	1382.33	682.726	799.077	707.411	941.431	484.729	601.853	585.191	518.122
CE(22:5)	CE	C49H78O2	1167.95	256.76	1018.59	936.343	932.848	331.117	363.162	1213.27	880.797	683.662	1870.67	754.238	1138.68	1015.59	1247.12	749.565	887.588	920.952	796.146
CE(22:6)	CE	C49H76O2	16346.6	4556.36	14493.8	13258.3	11560.8	4502.2	5552.73	16056.8	12007.5	9486.59	27713.7	7755.52	16217.5	13123.7	14562	10150	11864	11962.7	10743.8
CE(22:7)	CE	C49H74O2	164.074	34.027	135.344	126.687	118.627	37.2333	46.2788	139.153	108.665	77.2579	264.022	32.0371	154.761	116.584	129.455	77.1074	93.155	94.2435	81.6176
CE(23:0)	CE	C50H90O2	4.12825	12.0018	8.84369	5.15223	2.49039	2.74688	2.82007	2.78343	3.40813	3.35043	5.7952	2.1954	3.54758	5.00867	7.63599	4.07126	4.5938	4.96479	3.44771
CE(23:1)	CE	C50H88O2	3.61405	7.05703	6.6189	4.28554	2.5684	2.3976	1.372	1.66467	1.41342	1.22603	2.52943	1.7316	1.78833	1.95645	2.65827	2.72161	3.44058	2.27134	2.8603
CE(23:2)	CE	C50H86O2	3.07666	3.37527	4.65867	1.9355	0.957359	2.07038	2.2339	4.71732	1.37945	0.795032	1.97658	0.163069	1.43793	0.791181	1.44624	0.826801	2.62069	1.55705	1.13556
CE(23:3)	CE	C50H84O2	1.67983	1.23382	4.90456	1.98319	2.67129	1.71694	2.93127	1.75909	3.57847	2.61254	6.63966	3.11473	2.54195	2.21193	2.86563	1.62836	2.41831	4.79361	4.33706
CE(23:5)	CE	C50H80O2	80.2625	31.5911	83.5786	76.0345	68.3114	31.2837	38.8494	105.988	69.8709	51.2082	144.67	50.1432	86.6703	70.2349	106.303	63.7708	73.6208	72.3115	65.0247
CE(23:6)	CE	C50H78O2	254.66	147.791	341.494	336.803	178.992	104.334	131.403	293.734	230.319	172.733	452.927	110.712	329.106	230.467	257.663	206.541	262.008	258.425	238.302
CE(23:7)	CE	C50H76O2	34.4137	6.53596	40.904	35.7814	32.163	12.6289	15.0316	43.8596	35.2836	26.0124	82.8839	14.7511	52.2349	34.6487	40.5639	31.5506	30.1218	30.5932	27.414
CE(24:0)	CE	C51H92O2	9.89017	24.8607	21.1168	11.0158	5.53654	6.11445	7.75602	6.85288	8.21719	7.45231	13.0101	5.77873	7.43718	13.3769	15.497	8.40998	11.828	11.1927	8.77674
CE(24:1)	CE	C51H90O2	11.1031	31.2639	24.0427	11.3521	7.18102	7.52553	8.51207	10.446	9.72379	7.11769	19.8458	9.72536	8.9924	15.763	19.2521	11.1486	13.6429	13.4835	10.1002
CE(24:2)	CE	C51H88O2	7.05383	12.2666	9.64577	6.46243	2.804	4.10562	5.99328	6.18703	4.99004	4.72805	9.8691	6.41202	6.82406	7.52691	7.23897	6.9784	7.88196	8.69365	7.23239
CE(24:3)	CE	C51H86O2	5.7379	3.82858	8.6028	6.10883	5.11008	2.54407	3.61591	5.75752	6.87412	3.66586	11.8303	6.39174	6.307	7.59961	7.52539	3.97269	5.76293	6.19942	5.2468
CE(24:4)	CE	C51H84O2	137.48	33.147	168.735	134.347	130.672	45.843	50.5354	169.515	142.66	72.3931	243.789	122.744	140.238	152.91	153.17	78.6727	123.529	122.56	99.6135
CE(24:5)	CE	C51H82O2	648.229	114.519	633.131	516	520.978	166.714	171.499	681.937	511.639	307.4	989.489	470.595	576.216	570.206	551.973	277.676	473.897	476.906	401.129
CE(24:6)	CE	C51H80O2	861.338	183.988	839.772	766.893	725.837	259.986	278.46	967.076	686.298	420.822	1382.42	547.848	842.847	733.109	718.088	473.644	642.177	666.605	556.802
CE(24:7)	CE	C51H78O2	17.4616	4.69437	18.5205	18.7747	15.9494	5.86642	6.56415	19.2112	15.1122	12.4694	34.5228	8.05237	19.8307	14.6974	18.1417	12.552	13.2363	14.1149	11.7941
CE(25:0)	CE	C52H94O2	10.4113	31.3879	27.4216	13.2023	4.63307	5.86878	6.21507	6.55174	7.71276	8.92796	13.6086	4.91998	8.59789	13.2125	18.6021	10.0817	12.6681	11.5417	9.54349
CE(25:1)	CE	C52H92O2	3.99754	8.66108	7.62476	4.95658	1.87861	3.46113	3.51979	5.59817	2.37853	1.94175	3.64498	2.0155	1.64097	3.26659	4.04517	2.46079	3.99706	4.2564	3.09957
CE(25:4)	CE	C52H86O2	3.1774	1.07271	5.51407	4.85361	2.82332	1.33594	1.55708	4.33882	4.1469	1.77251	6.97876	2.95722	3.85097	3.16608	3.75941	1.98853	3.6912	3.53661	2.85095
CE(25:5)	CE	C52H84O2	14.427	4.4531	19.6904	18.742	11.802	5.19738	5.18365	18.9141	14.4529	8.03899	27.6311	13.3792	16.9653	15.3024	14.1184	8.46957	12.7495	11.6279	12.6983
CE(26:0)	CE	C53H96O2	11.2128	32.1278	30.3755	13.5869	4.18039	5.76667	7.13119	7.34749	7.88773	8.48875	12.3844	4.54472	8.3055	12.1957	16.2909	11.3837	13.2188	11.8204	9.44917
CE(26:1)	CE	C53H94O2	9.71152	30.8703	25.6986	12.8567	4.28884	4.80054	5.12178	5.97375	5.72029	6.75679	11.1886	4.4967	7.03943	10.7179	19.9314	9.1408	11.396	10.6032	8.41528
CE(26:2)	CE	C53H92O2	1.51065	3.54039	3.58176	1.35499	0.817288	1.00174	1.23189	1.2003	0.795911	0.640085	1.70491	1.42723	0.789505	1.98735	2.56727	0.95873	1.89148	1.87078	1.25662
CE(26:3)	CE	C53H90O2	0.899914	1.17376	1.93693	0.836732	0.753417	0.490055	0.563029	0.82578	0.923687	0.704551	1.41005	1.0826	0.6523	1.26316	1.35599	0.851238	1.09766	0.962328	0.752849
CE(26:4)	CE	C53H88O2	14.8016	7.80801	19.4751	15.8641	10.3689	5.16896	7.71604	17.2307	13.7866	6.8332	23.0226	12.4551	14.0664	14.0898	12.4899	7.14081	13.0884	13.283	10.9435
CE(26:5)	CE	C53H86O2	88.8919	27.7831	95.947	79.4062	58.4448	22.1514	29.18	78.2017	70.5863	38.356	130.813	62.4631	75.8566	70.852	56.5652	31.9015	65.9229	64.921	52.2288
CE(26:6)	CE	C53H84O2	114.791	28.4687	114.232	98.244	90.4037	34.5891	38.8733	126.546	91.9978	52.1812	181.044	81.7458	100.967	89.1703	89.8701	50.8211	83.0054	85.6859	69.9722
CE(26:7)	CE	C53H82O2	0.947058		1.21181	1.03561	0.926709	0.219075	0.217374	0.732779	1.3529	0.29676	1.97699	0.208991	1.08722	1.06619	0.723508	0.567988	0.791211	0.276264	0.968668
CE(27:0)	CE	C54H98O2	6.74022	18.0621	17.2586	7.91275	2.0056	2.94493	3.1136	3.41802	4.47969	5.3249	6.82115	2.16089	4.97074	6.05182	8.94845	6.60507	7.44861	6.61185	4.88024
CE(27:1)	CE	C54H96O2	3.57208	10.2051	7.82921	4.98376	1.64082	3.08102	3.50414	4.49703	1.38275	1.40417	2.77916	1.11108	1.60532	2.07408	4.34844	1.93717	3.59594	3.30479	2.47008
CE(27:5)	CE	C54H88O2	3.096	1.1511	3.8772	3.60098	2.55506	0.858913	1.27874	4.23714	2.82081	1.17897	5.84451	2.65484	3.08271	3.17796	2.66621	0.810819	2.4172	3.16273	2.30152
CE(27:6)	CE	C54H86O2	7.25143	1.16145	7.28706	7.04455	4.97527	1.91154	1.76709	7.60523	4.26221	2.19796	11.1175	4.23182	6.8125	4.07638	5.37191	1.78453	5.28866	4.8492	2.55673
CE(28:0)	CE	C55H100O2	2.3047	5.52488	6.32927	2.97554	0.464759	1.35581	1.55815	1.49733	2.00261	1.91167	2.96168	1.15791	1.38921	3.11293	3.04001	2.03077	2.71466	2.53026	1.47309
CE(28:1)	CE	C55H98O2	7.59011	29.5202	22.7256	12.9039	2.59118	3.8594	2.97231	3.85996	4.56213	5.04797	9.33358	2.7011	6.42886	8.03936	15.0043	8.38149	9.72144	9.22473	6.741
CE(28:2)	CE	C55H96O2	0.339541	0.701985	1.28695	0.56387	0.129473	0.298351	0.0964809	0.130517	0.234583	0.0405182	0.435132	0.123904	0.139307	0.401145	0.423438	0.270011	0.608305	0.449807	0.248569
CE(28:4)	CE	C55H92O2	0.776988	0.224993	1.18992	1.00284	0.674042	0.309564	0.246958	0.866835	0.951602	0.341736	1.39561	0.840914	0.990895	0.951223	0.841068	0.410164	0.741747	0.829513	0.76439
CE(28:5)	CE	C55H90O2	12.2977	4.12045	13.6177	11.0902	7.21708	2.53404	3.01915	8.80605	10.4473	5.28434	21.4847	9.67515	10.9056	11.0187	7.27823	3.07712	9.05962	9.25919	7.53389
CE(28:6)	CE	C55H88O2	37.0827	12.9686	38.7475	32.8818	26.6501	7.81891	9.22331	30.12	32.7182	16.9738	60.2524	29.1958	34.5747	29.4556	23.0196	11.9869	27.0614	26.017	22.6498
CE(29:0)	CE	C56H102O2	1.61957	3.24037	3.41174	1.42892	0.0468052	0.929745	0.733491	0.968395	0.872027	1.12521	1.51149	0.427662	0.853147	1.45087	1.51188	1.1202	1.469	0.856773	0.63182
CE(29:1)	CE	C56H100O2	3.31196	9.55856	6.11105	4.31559	0.732939	2.16169	3.12562	2.68827	0.929236	0.899726	1.75801	0.592986	0.880567	0.909486	2.39808	1.83707	2.6719	2.14298	1.69432
CE(29:6)	CE	C56H90O2	1.17171		1.22681	1.22843	0.692499	0.177829	0.0906495	0.751213	0.786841	0.359072	2.05893	0.892223	0.787255	0.692192	0.314581	0.129864	0.630142	0.834127	0.586407
CE(30:0)	CE	C57H104O2	0.249701	0.767915	1.27494	0.381197	0.034515	0.268984	0.194765	0.24977	0.373194	0.65462	0.650023		0.130088	0.656776	0.398884	0.264644	0.373994	0.332046	0.119095
CE(30:1)	CE	C57H102O2	10.8799	41.1411	35.7544	20.8093	3.2969	5.10869	4.5353	4.24639	6.29412	7.34869	13.1189	3.98452	9.3764	10.0606	17.953	14.2205	12.9643	12.8708	9.049
CE(30:2)	CE	C57H100O2	0.528239	1.81825	1.78083	0.503139	0.203518	0.320719	0.164098	0.373729	0.264884	0.166272	0.570908	0.164886	0.328194	0.679704	0.957812	0.609251	0.665136	0.453361	0.404136
CE(30:4)	CE	C57H96O2	1.11285	0.766716	1.63727	1.11955	0.66586	0.313383	0.374512	0.895368	1.09143	0.447604	2.0061	0.880898	1.02141	1.08784	0.370355	0.280021	0.866212	0.72922	0.990632
CE(30:5)	CE	C57H94O2	16.6106	10.2376	18.9873	15.1294	10.1906	5.20663	6.40075	15.0417	14.8024	7.9716	27.8701	13.6299	16.3261	14.1949	12.2531	3.96059	13.2346	14.4729	11.3693
CE(30:6)	CE	C57H92O2	55.2075	19.7774	57.1923	48.9026	38.4537	12.1106	12.694	48.154	53.2331	25.8395	98.5012	45.2941	53.7024	46.3368	36.0872	16.1955	42.2751	41.0569	32.5124
CE(30:7)	CE	C57H90O2	0.627895		0.544589	0.397572	0.412266	0.0318429		0.392872	0.539602	0.159736	0.947455	0.538946	0.39894	0.43251	0.0536646		0.254693	0.326071	0.137522
CE(31:1)	CE	C58H104O2	3.02742	12.3162	9.28036	6.05459	0.784954	3.1905	1.83811	3.42416	1.22063	1.32599	2.85892	1.18224	2.84102	1.62043	3.62303	3.49635	3.48538	3.29063	2.26152
CE(31:6)	CE	C58H94O2	1.24204	0.3927	1.87523	1.60233	0.86377	0.329857	0.309587	1.18472	1.64843	0.510624	2.77063	1.19311	1.45798	1.23914	0.636137	0.139652	1.38552	1.29146	0.901317
CE(32:1)	CE	C59H106O2	10.5009	47.424	43.4374	26.074	3.3079	5.63158	3.15268	4.16722	5.77415	7.13653	11.9176	3.68706	10.279	7.02748	15.0285	17.6068	14.3746	13.3848	8.42968
CE(32:2)	CE	C59H104O2	1.23885	4.00474	4.01903	1.67742	0.394843	0.94523	0.452976	0.651807	0.670905	0.580671	1.69554	0.567907	0.736056	1.12179	2.09152	1.52936	1.42407	1.31603	0.965901
CE(32:3)	CE	C59H102O2	0.563839	0.114118	1.15723	0.450488	0.367005	0.199993	0.30911	0.273604	0.672765	0.321251	0.938802	0.602036	0.324435	0.785192	0.592725	0.311045	0.481155	0.529462	0.438919
CE(32:4)	CE	C59H100O2	10.4002	6.90784	13.6132	9.78259	5.96261	2.96798	3.36751	9.46478	10.2489	4.34309	17.6212	8.98237	9.70318	10.4705	6.67081	2.74457	9.11011	8.96041	6.717
CE(32:5)	CE	C59H98O2	60.484	28.8636	71.3314	55.7162	31.5139	13.2424	15.8195	48.8959	53.1299	25.4561	100.357	53.1046	55.8799	55.5211	35.8304	15.0032	48.1783	46.7913	36.1503
CE(32:6)	CE	C59H96O2	660.9	277.569	731.948	637.847	401.657	123.282	128.279	498.301	636.847	306.943	1169.59	596.637	706.343	609.5	357.039	158.724	509.967	510.133	405.009
CE(32:7)	CE	C59H94O2	7.14243	2.84041	7.21408	7.16134	3.8603	1.32299	1.41384	4.84221	5.50936	2.43612	9.7892	4.70414	6.37312	4.87353	2.63779	1.20071	4.36116	4.86136	3.07642
CE(33:1)	CE	C60H108O2	2.37422	9.74708	9.28333	5.75654	0.555704	3.04446	1.17946	2.04903	1.17301	1.11649	2.70681	0.952862	2.49635	0.96816	2.54483	3.80698	3.16773	2.60493	1.93576
CE(33:5)	CE	C60H100O2	1.70409	0.689901	2.67406	2.15226	0.918066	0.380767	0.681811	1.42118	2.10123	0.700786	3.5846	1.68228	2.18116	1.49336	1.13394	0.3811	1.68211	1.67737	1.27501
CE(33:6)	CE	C60H98O2	16.7401	10.8722	23.8541	23.4709	10.8725	3.76011	3.80332	13.9724	17.8868	8.19447	33.4306	16.4853	18.9899	15.2495	9.65636	4.94832	16.1445	15.3062	12.9897
CE(33:7)	CE	C60H96O2	1.54503	0.511304	1.90787	1.65815	1.14836	0.334452	0.601641	1.88212	1.88594	0.439175	3.54545	1.62533	1.77214	1.51886	0.934321	0.283336	1.2469	1.33241	0.982657
CE(34:1)	CE	C61H110O2	3.89547	20.0822	23.6226	11.7775	1.18107	4.07123	1.45249	2.09687	2.32994	2.34007	4.91513	1.72879	4.18063	2.24353	5.75794	9.72966	6.52681	6.03439	3.72394
CE(34:2)	CE	C61H108O2	0.826052	3.3901	3.09353	1.29015	0.297571	0.612223	0.287148	0.343773	0.358778	0.543245	0.921266	0.413324	0.434202	0.684095	1.59197	0.95699	1.10286	0.834276	0.520946
CE(34:3)	CE	C61H106O2	0.569124	1.24152	1.6927	0.718403	0.334115	0.529165	0.355437	0.21872	0.368608	0.18507	0.859632	0.728454	0.188966	0.661076	0.642413	0.160031	0.80036	0.512217	0.184282
CE(34:4)	CE	C61H104O2	5.71199	5.63194	6.68927	4.8806	3.30091	3.01185	4.23814	6.94385	4.55176	2.32804	7.38091	4.62854	4.74498	5.52332	4.4429	1.75211	4.90851	4.91811	3.67957
CE(34:5)	CE	C61H102O2	78.1792	50.3107	90.5817	70.1276	42.7535	28.6625	31.1269	77.468	74.7346	36.5805	138.529	74.1309	80.594	74.2891	54.2521	26.1106	68.8946	68.5905	50.6877
CE(34:6)	CE	C61H100O2	414.574	235.563	424.107	374.335	228.014	126.764	138.776	383.66	393.812	196.031	718.516	392.108	434.269	384.006	262.027	119.507	338.154	335.627	254.468
CE(34:7)	CE	C61H98O2	5.39855	4.46449	4.89284	5.28627	3.42023	1.77527	2.67533	5.20124	4.62379	2.0552	8.11012	3.79815	5.19759	4.56809	2.82096	1.02893	4.49149	4.10904	3.12175
CE(35:1)	CE	C62H112O2	0.647373	2.68859	3.79009	2.03594	0.0207228	1.08619	0.345391	0.406583	0.304029	0.310584	0.441193	0.0937582	0.580051	0.150859	0.627556	1.39132	0.924723	0.691653	0.246089
CE(35:5)	CE	C62H104O2	3.54847	2.92894	4.59647	3.76989	1.61427	1.32171	1.30544	3.39379	3.13884	1.2938	5.25623	2.93148	3.13545	2.64151	2.06569	0.862584	2.64101	2.72398	2.0212
CE(35:6)	CE	C62H102O2	17.0232	11.5061	18.4271	18.2695	8.30507	5.5848	6.27511	15.1054	15.4712	6.74131	26.2983	14.5395	16.7914	12.1818	9.00871	4.36597	13.8665	12.6929	11.6597
CE(35:7)	CE	C62H100O2	7.27468	3.29658	5.06559	5.58249	3.53537	2.34422	2.71302	6.68073	3.78192	1.97004	8.08831	3.73046	5.15963	4.04047	2.8244	1.23545	4.17908	4.91677	3.56769
CE(36:1)	CE	C63H114O2	0.507599	1.71427	3.60826	1.25046		1.0849	0.153277	0.197148	0.265598	0.12831	0.642786	0.0532622	0.359284	0.0690347	0.298604	1.31398	0.905299	0.630924	0.279451
CE(36:4)	CE	C63H108O2	3.05498	2.22734	4.83962	3.01051	2.23043	2.48369	2.94942	4.6244	0.700555	0.511317	1.31846	0.897931	0.659178	0.641247	0.863059	0.344133	2.94404	2.68763	1.61875
CE(36:5)	CE	C63H106O2	12.0031	7.84709	16.0875	11.1881	8.02033	8.86267	10.4344	17.7717	4.40784	2.56087	9.17678	4.89012	4.34038	4.02072	4.35707	2.28843	9.39817	9.87699	6.50658
CE(36:6)	CE	C63H104O2	50.5479	42.2595	47.5605	40.1514	28.6076	29.9232	30.6348	64.0189	32.5861	16.6697	60.1882	34.1361	35.3858	31.0082	26.8797	13.6313	38.6638	38.8635	28.8964
CE(36:7)	CE	C63H102O2	2.95745	2.76736	1.94691	1.7699	1.37361	1.5329	1.92415	3.49528	1.03475	0.363661	1.97585	1.08591	1.02947	0.979967	0.824401	0.232796	1.7766	1.63643	1.42265
CE(37:5)	CE	C64H108O2	0.472678	0.249881	1.10128	0.641019	0.292521	0.21708	0.423503	1.00922	0.253344	0.0798859	0.459708	0.172548	0.22868	0.111595	0.0439239	0.0336162	0.360062	0.863182	0.15382
CE(37:6)	CE	C64H106O2	4.46705	2.90768	4.36238	3.95558	2.01425	1.87832	2.15155	4.6903	2.7258	1.41618	5.23549	2.57722	3.75548	2.52822	2.36019	0.580122	3.24402	3.24163	2.85742
CE(38:4)	CE	C65H112O2	1.92285	1.15065	2.87736	1.52471	1.02837	1.54784	1.5233	2.98844		0.0941097		0.0379099	0.0460027		0.0573851		1.15041	1.40107	0.655914
CE(38:5)	CE	C65H110O2	6.75811	4.19698	10.4297	7.12977	4.55543	6.14122	7.16199	12.1728	0.323479	0.569828	1.09593	0.556849	0.558117	0.303272	0.576673	0.492336	5.99755	5.59186	3.65898
CE(38:6)	CE	C65H108O2	16.9586	10.0613	24.9303	16.4813	11.1141	15.1353	17.5691	28.2294	2.09618	2.13203	4.54503	2.72229	2.51826	1.84288	3.12257	2.18648	13.5889	13.6977	9.42956
CE(38:7)	CE	C65H106O2	1.65889	0.677493	2.2546	1.46383	1.1043	1.31053	1.49064	2.78749	0.090626	0.0745427	0.0948293	0.026661	0.0556174	0.0370138	0.049669	0.0547181	0.998387	1.17039	0.430282
CE(39:5)	CE	C66H112O2	0.586641		0.840885	0.271123	0.0937676	0.388048	0.135239	0.518239		0.0285622		0.0423599					0.158805	0.302147	0.161409
CE(39:6)	CE	C66H110O2	1.20634	0.297706	1.77678	0.995231	0.611656	0.604338	1.0332	2.00716	0.0486165	0.0353236	0.276463	0.116498			0.0355283		0.86027	0.727185	0.655055
CE(39:7)	CE	C66H108O2	0.648627	0.242961	0.630746	0.547867	0.179128	0.259367	0.422412	0.723562	0.159548		0.191908	0.0345536	0.0410874			0.058514	0.167642	0.178391	0.244112
CE(40:4)	CE	C67H116O2	0.601875	0.201696	1.46174	0.615383	0.325548	0.790173	0.758048	1.32541									0.562194	0.260771	0.227379
CE(40:5)	CE	C67H114O2	4.11589	2.76072	6.52388	3.80821	2.18057	4.28809	4.75724	7.32849	0.0327997	0.21084	0.0445169	0.102291	0.189445		0.187775	0.113121	3.21548	3.01634	1.81191
CE(40:6)	CE	C67H112O2	17.2327	9.91126	26.3188	17.9768	10.6664	16.1149	16.7503	31.0087	0.570045	1.4523	1.83215	1.14461	1.07471	0.416268	1.55638	1.05661	15.0142	13.5698	8.47847
CE(40:7)	CE	C67H110O2	4.11424	2.80683	6.62828	4.5911	2.99287	4.17275	4.67983	7.35735		0.172198	0.338646	0.123506	0.103525		0.131304	0.298567	3.64672	3.62583	2.10155
CE(41:6)	CE	C68H114O2	1.12409	0.590378	2.07967	1.1833	0.696858	0.989979	1.06995	1.84668				0.0271201					0.913057	0.844722	0.43712
CE(41:7)	CE	C68H112O2	0.634377	0.602747	0.947306	0.643061	0.203859	0.462875	0.463935	0.86292								0.0484486	0.213174	0.347233	0.0427466
CE(42:5)	CE	C69H118O2	1.95208	0.347097	2.97079	1.52669	0.541746	1.88387	2.22069	3.29147				0.0608293	0.0302473				1.56679	1.18184	0.659325
CE(42:6)	CE	C69H116O2	7.5341	3.82683	11.5652	7.21982	3.66963	7.29329	7.64749	12.6751	0.0347234	0.436059	0.594102	0.20531	0.397501		0.255404	0.237198	5.97375	5.55834	3.27681
CE(42:7)	CE	C69H114O2	4.67234	1.7995	6.65135	3.85334	2.50889	3.95445	4.46166	7.51611		0.221098	0.0836888	0.113301	0.0353332		0.133676	0.113176	3.34727	2.88038	1.87699
CE(42:8)	CE	C69H112O2	0.365236		0.834991	0.389583	0.295652	0.37156	0.342532	0.641557				0.0326455					0.236453	0.2063
PC(O-30:0)	PC[O]	C38H78NO7P	0.476085	1.08704	0.477505	0.384865	0.264556	0.24782	0.598337	0.333855	0.406661	0.505207	0.50767	0.457626	0.511713	0.508985	0.541825	0.783141	0.545545	0.490128	0.481022
PC(O-32:0)	PC[O]	C40H82NO7P	9.46038	24.8735	9.4805	9.09915	4.8028	5.63633	11.2851	10.8598	7.83545	9.40564	10.8452	8.78966	9.56966	9.58477	13.2713	15.4755	10.6777	10.4322	12.567
PC(O-32:1)	PC[O]	C40H80NO7P	0.763228	1.44246	0.402524	0.69855	0.347708	0.347567	0.932342	0.835501	0.949025	1.18473	1.47215	1.12323	1.28168	0.972227	1.66248	1.76241	1.21091	0.960593	1.10529
PC(O-33:0)	PC[O]	C41H84NO7P	0.042812	0.0629773		0.028851	0.0682762	0.00959663	0.0412521	0.0654726	0.12752	0.0970912	0.0825722	0.0769365	0.067004	0.13812	0.10593	0.192123	0.0595834	0.0414946	0.0276265
PC(O-34:0)	PC[O]	C42H86NO7P	18.614	46.9944	17.0987	17.5733	12.7522	13.4056	24.8298	29.4941	33.1664	28.8263	38.7361	26.4354	31.5391	29.884	57.7243	61.4935	27.3045	26.3573	29.0265
PC(O-34:1)	PC[O]	C42H84NO7P	16.2713	43.7995	15.5921	16.2572	8.44221	10.628	20.0818	19.8271	20.9261	25.6203	29.3611	24.4302	26.3086	26.9778	40.0468	44.9283	24.2507	23.5442	26.5386
PC(O-35:0)	PC[O]	C43H88NO7P	0.00999736	0.0551164	0.0312479	0.0411452	0.0331381	0.0193421	0.0470465	0.0619759	0.124329	0.0890077	0.121631	0.0819862	0.0737518	0.0847628	0.15393	0.197561	0.0329686	0.0483366	0.0371065
PC(O-36:0)	PC[O]	C44H90NO7P	1.62575	4.23782	1.49385	1.57919	1.42785	1.26503	2.1387	2.46311	3.21513	2.68806	3.69888	2.33389	2.8149	2.50532	6.11714	5.68421	2.29568	2.27554	2.10368
PC(O-36:1)	PC[O]	C44H88NO7P	1.10966	2.87987	1.01074	1.15079	0.757695	0.787033	1.51146	1.54056	2.50978	2.42977	3.16174	2.18392	2.37913	2.39588	5.35989	5.17124	2.04317	1.86385	1.81182
PC(O-36:2)	PC[O]	C44H86NO7P	0.221764	1.42144	0.146228	0.778042	0.12653	0.223707	0.280809	0.500694	0.510932	0.525794	0.635787	0.466687	0.471107	0.491159	0.858471	1.05063	0.544065	0.528766	0.632806
PC(O-36:3)	PC[O]	C44H84NO7P	2.8539	5.31936	2.71075	1.54529	0.950638	1.77248	3.57015	3.01095	2.78359	3.23991	4.11374	3.46719	2.75952	3.72332	4.15193	5.97397	2.24015	3.14096	4.17187
PC(O-36:4)	PC[O]	C44H82NO7P	7.47704	16.9333	7.02232	7.16156	3.36865	4.76996	9.62307	8.82022	5.87139	7.16469	7.50428	6.28133	6.9262	7.21137	11.6009	11.0586	9.34255	9.75411	9.28332
PC(O-38:0)	PC[O]	C46H94NO7P	0.326686	0.804259	0.323849	0.28028	0.25211	0.22428	0.388391	0.466078	0.490073	0.400695	0.577715	0.364837	0.454089	0.41579	1.03362	0.867682	0.381613	0.4047	0.35697
PC(O-38:1)	PC[O]	C46H92NO7P	0.18444	0.552362	0.163796	0.220424	0.164823	0.14545	0.224589	0.299885	0.39604	0.309588	0.405427	0.324844	0.389737	0.274494	0.975711	0.726623	0.273372	0.297442	0.26263
PC(O-38:2)	PC[O]	C46H90NO7P	0.0784758	0.283516	0.124851	0.218317	0.0442947	0.0741576	0.210048	0.244961	0.101652	0.0920605	0.264543	0.198678	0.118083	0.176214	0.772699	0.461992	0.203611	0.198513	0.210848
PC(O-38:3)	PC[O]	C46H88NO7P	0.0910286	0.3334	0.153918	0.184346	0.0638927	0.0642349	0.136296	0.11718	0.362707	0.335013	0.36846	0.25086	0.176225	0.317699	0.714249	0.642495	0.249386	0.156978	0.066733
PC(O-38:5)	PC[O]	C46H84NO7P	1.03733	3.17714	1.01736	1.14397	0.427519	0.878271	1.51363	1.51845	1.4052	1.79151	1.87582	1.67254	1.63942	1.56849	3.17257	2.92385	1.60861	1.83753	1.74237
PC(O-38:6)	PC[O]	C46H82NO7P	9.60291	18.3766	7.95332	8.44233	4.70185	5.03104	10.084	9.82223	10.0328	11.462	12.672	10.4629	10.4381	11.7509	18.1536	18.5845	12.7867	10.7106	12.1821
PC(O-40:0)	PC[O]	C48H98NO7P	0.0480799	0.0588411	0.0652425	0.0570916	0.0527037	0.0451145	0.0906724	0.0697323	0.0698161	0.0565028	0.0735481	0.0665532	0.0429733	0.0427289	0.210754	0.146682	0.0609714	0.056875	0.0239912
PC(O-40:1)	PC[O]	C48H96NO7P	0.0512304	0.0741213	0.04689	0.0596218	0.0404395	0.0251134	0.0501779	0.0849089	0.122206	0.0998176	0.0995766	0.060495	0.103527	0.0744044	0.306516	0.214771	0.0875419	0.0909753	0.0566538
PC(O-40:3)	PC[O]	C48H92NO7P	0.0445408	0.248979	0.0354562	0.0476583	0.0247358	0.0334703	0.0992874	0.0629266	0.0745742	0.0851469	0.0727904	0.0500945	0.0645235	0.0649383	0.235388	0.147538	0.0589036	0.0479543	0.0243338
PC(O-40:4)	PC[O]	C48H90NO7P	0.882666	2.3174	0.817337	0.874462	0.786515	1.04066	1.63933	1.76273	1.64021	1.57629	1.82446	1.27624	1.39524	1.32448	4.08225	3.73403	1.53109	1.35378	1.35303
PC(O-40:5)	PC[O]	C48H88NO7P	0.331246	1.09877	0.33242	0.17132	0.115738	0.229168	0.301429	0.465306	0.524515	0.376815	0.489036	0.454677	0.480764	0.426733	0.814143	0.886982	0.439359	0.4325	0.323979
PC(O-40:6)	PC[O]	C48H86NO7P	2.6532	6.80761	2.65788	2.65788	1.48285	1.84942	3.51187	3.71858	3.63733	3.89418	5.07214	3.74251	3.92324	4.21003	6.64088	7.40401	3.81782	3.69101	4.38319
PC(O-40:7)	PC[O]	C48H84NO7P	0.730183	2.39043	0.539686	0.456442	0.428915	0.439276	0.989537	0.666282	1.08678	1.26222	1.47585	1.1617	1.1602	1.36024	2.3406	2.07269	1.2124	1.03223	1.25144
PC(O-42:5)	PC[O]	C50H92NO7P	0.0677804	0.310175	0.0529571	0.0305169	0.110489	0.124406	0.160825	0.19642	0.12484	0.220891	0.163048	0.1644	0.187564	0.143048	0.265313	0.495484	0.0803025	0.0621096	0.0640844
PC(P-28:0)	PC[P]	C36H72NO7P	0.0169987	0.0068625	0.0108874	0.00453684	0.0104441	0.0123366	0.019409	0.0251894	0.0357282	0.0142996	0.0280748	0.0178195	0.0200156	0.0153241	0.0566797	0.0745074	0.0206365	0.0224435	0.0170207
PC(P-30:0)	PC[P]	C38H76NO7P	2.30921	4.03317	2.28889	1.9882	1.03144	1.23767	2.53079	2.53798	2.41799	3.1826	4.48834	3.43971	3.50472	3.52619	4.28191	4.95265	3.093	2.68605	3.4528
PC(P-30:1)	PC[P]	C38H74NO7P	0.0568396	0.0655617	0.028515	0.0422712	0.0426675	0.0189813	0.0605191	0.0175906	0.0649909	0.0466014	0.0744119	0.0512595	0.0323425	0.0582244	0.129052	0.13129	0.0316218	0.0220595	0.0505389
PC(P-32:0)	PC[P]	C40H80NO7P	29.9763	61.5014	30.3699	28.2411	14.4994	16.602	34.4836	33.6875	31.1716	42.3652	50.7543	41.7178	43.0154	45.7958	60.8249	69.0752	41.4678	41.4336	46.6273
PC(P-32:1)	PC[P]	C40H78NO7P	8.43329	14.6456	7.44898	6.80212	3.37642	4.05396	8.96801	8.49972	8.56933	10.2346	12.629	10.1105	10.671	11.0732	14.9634	16.6687	9.87928	9.52911	11.5613
PC(P-32:2)	PC[P]	C40H76NO7P	0.145239	0.201019	0.145195	0.215421	0.101979	0.0858457	0.310546	0.195173	0.184558	0.119883	0.234067	0.11399	0.139511	0.152213	0.253446	0.207968	0.191087	0.156691	0.132732
PC(P-32:3)	PC[P]	C40H74NO7P	0.505549	1.38379	0.48389	0.497719	0.614996	0.632798	2.03251	1.20132	0.555516	0.520633	0.528869	0.367341	0.396932	0.448617	1.29562	1.86369	0.608192	0.688701	0.677239
PC(P-32:4)	PC[P]	C40H72NO7P	4.28002	7.51225	2.86341	2.81993	5.33074	5.2952	15.2959	11.0752	4.17714	3.64635	3.64993	2.50818	2.65512	2.42208	10.3502	12.7314	4.32735	4.22494	3.93005
PC(P-33:0)	PC[P]	C41H82NO7P	0.165244	0.269459	0.150049	0.0642079	0.0488659	0.0936463	0.189196	0.209061	0.229704	0.318721	0.342545	0.416041	0.278753	0.274176	0.471857	0.443522	0.187136	0.171747	0.303327
PC(P-33:1)	PC[P]	C41H80NO7P	0.165418	0.0572871	0.246767	0.128244	0.0582204	0.0925817	0.108817	0.174138	0.148105	0.212478	0.236093	0.186845	0.11836	0.118128	0.244547	0.159029	0.300751	0.15217	0.210198
PC(P-34:0)	PC[P]	C42H84NO7P	4.81004	9.88568	4.59884	4.79509	3.06844	3.59725	6.53503	7.14547	6.60042	6.19588	8.3538	6.01533	6.35478	6.71327	11.5173	12.3281	6.60468	6.29099	6.85962
PC(P-34:1)	PC[P]	C42H82NO7P	92.0009	169.802	86.9828	78.7632	43.3321	52.844	110.82	103.875	72.7161	90.8951	106.12	89.6451	94.682	99.2082	138.682	154.606	107.25	104.974	121.97
PC(P-34:2)	PC[P]	C42H80NO7P	6.74623	13.9161	6.43653	6.71716	3.03285	3.93506	10.0673	7.6041	3.41405	3.77441	4.55558	4.01037	4.11044	4.13988	6.85436	6.60618	7.60159	6.78743	7.54174
PC(P-34:3)	PC[P]	C42H78NO7P	0.418749	0.974184	0.495774	0.382246	0.230015	0.227457	0.42058	0.47624	0.0886203	0.150702	0.31462	0.153356	0.179348	0.167691	0.295545	0.226903	0.275841	0.414619	0.410313
PC(P-34:4)	PC[P]	C42H76NO7P	3.22096	7.45812	2.70852	2.58836	2.76827	3.53507	8.25442	6.27928	2.94535	3.07622	2.94711	2.49151	2.63674	2.62594	6.37029	8.39439	3.88348	4.02637	4.25985
PC(P-35:1)	PC[P]	C43H84NO7P	0.444859	0.791788	0.388098	0.431503	0.215465	0.222227	0.356318	0.32486	0.615014	0.567501	0.779433	0.526398	0.69992	0.684977	0.903824	0.841714	0.503323	0.675531	0.577078
PC(P-36:0)	PC[P]	C44H88NO7P	0.284883	0.553947	0.29345	0.277272	0.241334	0.220232	0.384147	0.427193	0.573462	0.452035	0.638639	0.467358	0.460915	0.425208	1.11326	1.05376	0.375055	0.405311	0.361334
PC(P-36:1)	PC[P]	C44H86NO7P	8.23919	13.38	7.90283	7.93851	5.01386	5.39972	10.0368	11.462	11.9719	11.7824	15.8388	10.7185	12.3765	12.8141	24.7911	22.4126	10.9234	10.4365	11.391
PC(P-36:2)	PC[P]	C44H84NO7P	1.40747	2.53982	1.28903	1.26769	0.641487	0.980347	2.135	1.87559	1.34128	1.59293	2.04027	1.83831	1.87842	1.84931	2.99729	3.37707	1.56287	1.81576	2.35304
PC(P-36:4)	PC[P]	C44H80NO7P	39.9874	64.5556	44.145	39.8601	18.7886	25.9737	50.0939	54.4022	27.9931	30.7732	40.0042	28.963	31.7862	35.7681	57.863	60.7092	46.9759	44.6406	50.473
PC(P-36:5)	PC[P]	C44H78NO7P	4.90111	8.51989	4.30016	3.66562	2.49377	2.88292	5.79526	5.76772	2.52699	2.99909	3.84721	2.48802	3.19506	3.03862	5.17622	5.89679	4.42356	4.7112	5.08526
PC(P-38:2)	PC[P]	C46H88NO7P	0.0175377	0.0559271	0.0330242	0.0380366	0.0212041	0.0233312	0.035417	0.0556418	0.0962047	0.0680717	0.0814534	0.0843454	0.0823236	0.0695975	0.213714	0.176805	0.0519713	0.0175007	0.0905091
PC(P-38:3)	PC[P]	C46H86NO7P	2.22859	6.42885	2.64066	2.64448	1.39129	1.85314	3.95988	4.09049	3.47095	3.16904	3.9912	3.18484	3.17457	3.55943	6.81917	6.33615	3.88769	4.06769	3.99413
PC(P-38:4)	PC[P]	C46H84NO7P	6.76296	13.3575	7.94699	7.69502	3.61326	5.00395	8.84569	9.77399	6.89614	7.41843	9.38441	6.64134	7.4926	8.42407	15.2258	15.1922	9.36741	8.60503	10.2516
PC(P-38:6)	PC[P]	C46H80NO7P	5.46658	8.42032	6.05707	6.53483	2.76129	3.88203	6.94529	7.64714	4.8688	5.09525	7.08461	4.92917	5.71664	6.42296	10.7206	12.0079	6.73433	6.79934	7.90898
PC(P-40:4)	PC[P]	C48H88NO7P	0.602126	1.10113	0.655627	1.25149	0.506444	0.465299	0.939489	0.848328	0.81452	1.22346	1.01197	0.613746	0.713863	0.715807	2.2506	1.6508	0.649467	0.694798	0.762949
PC(P-40:6)	PC[P]	C48H84NO7P	2.79359	4.36081	2.29521	1.99447	1.30831	1.40794	2.94051	2.43638	1.7079	1.79205	2.46508	1.75592	2.13547	2.2442	3.61022	3.98772	2.75674	2.44893	2.80019
PC(P-40:7)	PC[P]	C48H82NO7P	0.191724	0.208541	0.190214	0.123886	0.0303262	0.0997581	0.113405	0.255396	0.346154	0.354855	0.336769	0.385101	0.312964	0.410643	0.723808	0.897982	0.187415	0.349747	0.260584
PC(P-42:3)	PC[P]	C50H94NO7P	0.153369	0.329205	0.0886068	0.11402	0.114127	0.135099	0.297037	0.288082	0.273615	0.348058	0.351691	0.247392	0.317522	0.269858	0.697648	0.938163	0.221261	0.162693	0.186339
PC(P-42:5)	PC[P]	C50H90NO7P	0.270241	0.63935	0.240259	0.208793	0.257425	0.220567	0.418145	0.509247	0.497818	0.381332	0.516201	0.39799	0.452949	0.412585	0.967212	0.999852	0.324094	0.316602	0.240405
PC(P-42:6)	PC[P]	C50H88NO7P	0.237179	0.357892	0.19391	0.207981	0.153209	0.178538	0.27575	0.315729	0.211459	0.219989	0.208103	0.192706	0.182753	0.236461	0.430912	0.379032	0.164083	0.184752	0.293727
1-acyl LPC(15:0)	1-acyl LPC	C23H48NO7P	5.69417	16.8981	4.48132	6.00582	7.21328	6.4133	12.4673	14.0596	8.5599	7.76296	11.9401	6.5675	7.36716	5.34312	17.6666	17.4309	8.07135	7.26088	6.71647
1-acyl LPC(16:0)	1-acyl LPC	C24H50NO7P	3459.88	6214.12	3266.73	2930.16	3503.38	3270.78	6014.9	7042.64	3564.74	4297.7	4382.75	2890.35	3961.82	2719.5	8175.98	8175.17	4103.84	3995.88	4860.8
1-acyl LPC(16:1)	1-acyl LPC	C24H48NO7P	133.95	524.57	89.8559	95.9173	112.564	89.662	174.115	238.376	103.35	94.9903	159.161	102.467	102.395	81.9082	223.069	203.192	145.627	135.441	123.881
1-acyl LPC(16:2)	1-acyl LPC	C24H46NO7P	0.492847	2.27021	0.381791	0.483395	0.500338	0.455801	0.829251	1.23264	0.53987	0.490036	0.885017	0.530827	0.538069	0.561121	1.14136	1.14741	0.696589	0.523844	0.65078
1-acyl LPC(16:3)	1-acyl LPC	C24H44NO7P	0.133805	0.906301	0.129359	0.114267	0.141468	0.127156	0.201406	0.261465	0.245154	0.175755	0.447281	0.270672	0.310717	0.209944	0.260086	0.252308	0.202995	0.158394	0.193668
1-acyl LPC(17:0)	1-acyl LPC	C25H52NO7P	10.7015	20.4918	8.24147	12.8161	13.9409	11.9316	17.6604	19.9081	16.1275	12.4958	17.9072	13.2046	14.3876	9.12515	38.9305	27.9148	15.2405	12.0557	12.1806
1-acyl LPC(17:1)	1-acyl LPC	C25H50NO7P	3.24052	12.747	2.6667	3.64372	3.41599	2.94095	5.78906	6.52008	3.90501	3.3697	4.7366	3.28791	3.68165	2.87141	7.58883	6.72866	3.82813	3.85106	3.73226
1-acyl LPC(18:0)	1-acyl LPC	C26H54NO7P	1948.16	3507.99	1480.63	1677.91	2048.5	1809.93	3542	3998.81	2139.27	2074	2307.92	1644.85	1804.13	1517.24	5045.15	5278.08	2244.07	2154.31	2155.22
1-acyl LPC(18:1)	1-acyl LPC	C26H52NO7P	1285.4	2651.45	1337.85	1015	1230.15	1132.82	2545.32	2471.79	1486.73	1454.67	2013.29	1328.22	1384.3	1175.79	3480.08	3863.7	1544.76	1460.8	1331.36
1-acyl LPC(18:2)	1-acyl LPC	C26H50NO7P	154.265	731.203	125.381	217.379	156.752	157.463	286.164	334.888	116.76	99.28	170.312	126.072	141.678	99.7356	279.201	243.132	199.502	189.63	182.795
1-acyl LPC(18:3)	1-acyl LPC	C26H48NO7P	7.89136	37.9644	5.87668	8.34623	8.29019	7.3346	11.9508	17.9854	7.63862	6.27796	13.2933	5.99803	6.77033	5.64898	14.5751	10.9417	9.32434	10.0934	10.3639
1-acyl LPC(18:4)	1-acyl LPC	C26H46NO7P	0.2386	0.705569	0.0853004	0.125466	0.223302	0.228821	0.379097	0.723294	0.331868	0.294964	0.617896	0.323071	0.320673	0.230885	0.619997	0.695022	0.28144	0.271564	0.286107
1-acyl LPC(19:0)	1-acyl LPC	C27H56NO7P	2.72465	5.72715	3.02528	3.63539	2.64368	2.15083	4.72956	4.41075	3.27955	3.21992	3.71175	3.01567	3.07708	2.38719	7.01264	5.54468	2.81464	2.15083	2.26343
1-acyl LPC(19:1)	1-acyl LPC	C27H54NO7P	0.885028	2.72409	1.17044	0.961241	1.21884	0.989753	2.2783	2.14653	2.24645	1.65147	2.79786	2.07853	2.169	1.33872	4.45687	3.80128	1.74198	1.53687	1.34555
1-acyl LPC(19:2)	1-acyl LPC	C27H52NO7P	0.0518599	0.416413	0.0715235	0.0782297	0.0708871	0.0487098	0.106959	0.133844	0.122105	0.0791729	0.12054	0.11648	0.157706	0.0633653	0.197426	0.246152	0.0984293	0.101873	0.516688
1-acyl LPC(20:0)	1-acyl LPC	C28H58NO7P	6.79613	14.1682	6.26888	6.34942	7.18255	6.39576	11.173	13.2615	8.31309	7.83683	9.25095	6.68928	6.78547	5.78782	19.591	20.3103	7.92448	7.0363	4.91736
1-acyl LPC(20:1)	1-acyl LPC	C28H56NO7P	15.0236	26.245	11.428	12.3823	16.888	14.1029	26.0987	32.2837	30.2787	27.8429	33.7964	23.4163	24.7258	20.075	73.7391	68.1137	22.1346	21.6452	21.469
1-acyl LPC(20:2)	1-acyl LPC	C28H54NO7P	14.8616	39.8848	12.5323	12.8052	15.7393	13.9651	27.3731	31.2668	22.5027	19.4781	29.5756	19.5368	19.9439	18.0051	55.2461	45.3679	20.046	20.4451	19.6159
1-acyl LPC(20:3)	1-acyl LPC	C28H52NO7P	50.7603	307.498	40.8306	56.6442	61.4184	40.1039	84.3419	100.011	51.3176	45.2364	76.015	46.0231	47.629	43.6411	111.295	90.306	63.2828	62.2493	62.0951
1-acyl LPC(20:4)	1-acyl LPC	C28H50NO7P	630.303	2843.09	541.606	676	607.066	460.245	819.366	1097.91	547.178	492.475	949.346	594.384	708.259	649.551	1405.1	1059.77	720.38	689.027	677.768
1-acyl LPC(20:5)	1-acyl LPC	C28H48NO7P	11.8568	77.2227	8.82025	9.35433	12.3328	9.5679	14.7743	28.3399	9.56986	8.1758	19.2007	10.1091	10.1373	9.4131	19.3441	16.5984	13.7141	13.4381	14.016
1-acyl LPC(22:0)	1-acyl LPC	C30H62NO7P	0.898218	1.87214	1.24123	1.33241	0.651272	0.919498	0.837575	1.35874	0.958562	0.804547	1.72132	1.20293	0.890756	0.525226	1.51457	2.02894	1.15887	1.54947	1.24803
1-acyl LPC(22:1)	1-acyl LPC	C30H60NO7P	0.495577	0.93491	0.459116	0.450698	0.449677	0.425016	0.636932	0.904416	0.559554	0.374816	0.750542	0.452237	0.596686	0.442863	1.583	1.39564	0.506836	0.526319	0.96637
1-acyl LPC(22:2)	1-acyl LPC	C30H58NO7P	0.0862507	0.263026	0.128944	0.0914789	0.229117	0.190979	0.325652	0.255338	0.242493	0.287138	0.306828	0.171857	0.123344	0.0778318	0.804404	0.531582	0.187624	0.0942713	0.0490384
1-acyl LPC(22:3)	1-acyl LPC	C30H56NO7P	1.14556	2.96729	1.07982	0.799318	1.27829	1.20142	2.41235	2.56447	1.902	1.70349	2.05659	1.23074	1.37283	0.987967	3.9389	4.1849	1.67773	1.43434	1.40299
1-acyl LPC(22:4)	1-acyl LPC	C30H54NO7P	22.8632	104.857	22.4049	22.349	25.483	21.93	35.918	47.0745	20.6801	18.8137	30.127	19.0779	22.7816	16.374	61.6332	46.7656	29.6787	28.6177	24.5482
1-acyl LPC(22:5)	1-acyl LPC	C30H52NO7P	40.6373	187.041	34.61	47.5819	35.1556	31.769	56.9079	75.9745	38.1503	34.8773	72.6897	41.9894	42.7653	40.8747	75.1859	63.0748	50.8453	49.3465	47.6941
1-acyl LPC(22:6)	1-acyl LPC	C30H50NO7P	3986.31	13179	3777.83	3969.54	3407.19	2646.18	4182.78	6147.61	4086.56	3975.28	8540.69	4998.67	5743.91	5120.35	5844.64	6513.47	5031.45	4759.61	4700.45
1-acyl LPC(22:7)	1-acyl LPC	C30H48NO7P	12.8935	52.3683	10.623	13.3566	11.4076	6.95629	14.4693	23.3539	8.35516	6.93929	15.6408	8.59964	9.69417	9.39423	13.3009	11.3874	12.0298	12.2812	12.0668
1-acyl LPC(23:0)	1-acyl LPC	C31H64NO7P	0.162422	0.18927	0.177154	0.303117	0.0676667	0.0381433	0.0663916	0.111455	0.066406	0.0260707	0.0947562	0.0515763	0.044413	0.050637	0.20251	0.068365	0.106129	0.0623259	0.197982
1-acyl LPC(24:0)	1-acyl LPC	C32H66NO7P	2.48302	6.94351	4.50633	5.86609	1.67061	2.13789	2.7511	3.70603	1.67578	1.31858	2.12633	1.83463	1.39876	0.949039	2.52851	2.42068	3.03754	3.05329	2.80895
1-acyl LPC(24:2)	1-acyl LPC	C32H62NO7P	0.0259409	0.160538	0.0384805	0.100506	0.0268371	0.070088	0.0640963	0.0537573	0.0558319	0.0410483	0.0644656	0.0459766	0.0460308	0.0413885	0.129945	0.121744	0.0419277		0.0474875
1-acyl LPC(24:3)	1-acyl LPC	C32H60NO7P	0.087841	0.0622394	0.00839211	0.0465385	0.10298	0.0913118	0.233016	0.178317	0.109451	0.0863687	0.0803827	0.0759177	0.0457965	0.0629478	0.208004	0.21272	0.0957312
1-acyl LPC(24:4)	1-acyl LPC	C32H58NO7P	2.00748	5.92353	1.82538	1.56408	2.05059	1.59671	3.69432	3.66074	1.74365	1.61873	2.30614	1.55554	1.55881	1.46443	4.02513	3.80793	2.24981	2.37556	2.23944
1-acyl LPC(24:5)	1-acyl LPC	C32H56NO7P	8.96604	32.3666	7.47668	6.45138	8.87122	7.08543	15.8276	17.4144	7.73095	7.62239	10.9129	7.38265	7.74489	7.06557	16.25	15.908	9.68403	9.41767	8.91546
1-acyl LPC(24:6)	1-acyl LPC	C32H54NO7P	25.9988	100.639	20.4211	20.6242	30.4407	24.0093	47.6423	57.4857	23.4131	23.0859	32.3447	21.6372	22.97	19.7625	52.3102	53.5394	29.7926	29.4697	29.0648
1-acyl LPC(26:4)	1-acyl LPC	C34H62NO7P	0.746916	2.03674	0.639888	0.612483	0.880263	0.765448	1.93333	1.60614	0.689227	0.54969	0.583036	0.463265	0.466551	0.471494	1.68736	1.72133	0.798728	0.806761	0.698542
1-acyl LPC(26:5)	1-acyl LPC	C34H60NO7P	4.74303	9.30153	3.42166	3.62691	4.69844	3.43826	8.51181	8.69052	4.01879	3.50531	4.77302	3.14834	3.13923	2.42766	7.367	8.1094	4.52215	2.94129	1.66661
1-acyl LPC(26:6)	1-acyl LPC	C34H58NO7P	3.9451	10.288	2.80425	2.81739	4.49252	3.35253	7.69609	7.7475	3.74249	3.53746	3.64507	2.74773	2.90896	2.43475	7.40647	9.3075	4.10464	4.23615	3.78661
1-acyl LPC(28:5)	1-acyl LPC	C36H64NO7P	1.1069	2.43046	0.78301	0.72919	1.24394	0.892031	2.32234	2.10408	0.999801	1.00167	0.820119	0.71409	0.536241	0.581925	1.84892	2.03109	1.05303	1.09884	1.04358
1-acyl LPC(28:6)	1-acyl LPC	C36H62NO7P	2.20739	5.92331	1.53435	1.58927	2.44407	1.90025	4.30877	4.40397	2.35417	2.26612	2.14873	1.54782	1.693	1.45143	4.63368	5.14668	2.13906	2.08655	1.90856
1-acyl LPC(30:5)	1-acyl LPC	C38H68NO7P	3.24264	7.03115	2.62267	2.41116	3.65295	2.69929	6.86472	7.40042	2.91322	2.23453	3.12464	1.99184	1.79497	1.81289	5.9587	6.22305	3.29343	2.99628	3.14019
1-acyl LPC(30:6)	1-acyl LPC	C38H66NO7P	3.97575	10.9759	3.25117	2.62109	3.22184	3.42432	5.69579	7.13465	3.82867	3.91796	4.16944	2.98974	3.58771	3.23507	7.0937	8.15085	4.09404	3.28831	3.68786
2-acyl LPC(15:0)	2-acyl LPC	C23H48NO7P	1.30161	3.59821	1.30752	1.55639	1.45142	1.13948	1.97674	2.67355	1.76614	1.63423	2.32705	1.48488	1.74529	1.31871	3.25871	3.35922	1.93962	1.6655	1.27915
2-acyl LPC(16:0)	2-acyl LPC	C24H50NO7P	738.091	1742.94	562.588	628.662	682.144	642.833	1076.02	1342.74	730.567	728.59	978.598	587.249	719.022	688.761	1595.48	1620.19	871.868	809.571	790.775
2-acyl LPC(16:2)	2-acyl LPC	C24H46NO7P	0.0991428	0.320435	0.0301615	0.0590192	0.0635537	0.0725246	0.100474	0.161314	0.0818293	0.0755418	0.152385	0.0689246	0.0715902	0.0669753	0.118913	0.122354	0.0799703	0.0744714	0.16333
2-acyl LPC(17:1)	2-acyl LPC	C25H50NO7P	0.503514	2.54048	0.516291	0.638811	0.545047	0.357569	0.684919	0.872961	0.562949	0.555622	0.947173	0.476083	0.655411	0.530229	1.08909	0.881398	0.626693	0.568136	0.501558
2-acyl LPC(18:1)	2-acyl LPC	C26H52NO7P	332.749	1207.65	287.55	301.488	253.592	223.082	365.75	499.852	329.319	323.164	503.687	294.631	343.606	355.28	649.363	621.821	371.931	381.687	372.877
2-acyl LPC(20:2)	2-acyl LPC	C28H54NO7P	1.9448	7.59257	2.05185	2.06332	2.164	1.90682	3.42787	3.71028	3.1699	2.8462	3.91479	2.93274	2.90252	3.25948	7.32461	5.62663	2.89647	3.13529	3.14596
2-acyl LPC(20:3)	2-acyl LPC	C28H52NO7P	10.3582	76.1295	8.78173	9.66933	9.60939	8.80497	14.6772	29.3767	9.74734	15.0946	26.0043	16.1321	8.75822	9.3171	1.76624	25.8467	12.1677	20.0278	20.5293
LPC(O-16:0)	LPC[O]	C24H52NO6P	1.92305	5.7759	2.17315	2.62322	2.03713	2.04829	3.44453	4.06491	3.20947	3.40548	4.07711	2.98522	2.93078	2.25654	8.11171	6.90207	2.91902	3.13411	3.0367
LPC(O-18:0)	LPC[O]	C26H56NO6P	1.43182	1.88997	1.32548	1.74491	1.38177	1.13687	1.85209	2.72751	2.63817	2.24737	3.82204	2.26355	2.54684	1.67318	6.48834	5.76276	1.53235	1.42839	1.11872
LPC(O-18:1)	LPC[O]	C26H54NO6P	1.3647	3.99252	1.47324	1.71679	1.29562	1.27754	2.14116	3.04684	2.7444	2.48535	3.83573	2.51446	2.68868	1.88923	7.12345	5.70079	2.32975	2.33235	2.0268
LPC(O-20:0)	LPC[O]	C28H60NO6P	0.125265	0.428477	0.206847	0.254651	0.155269	0.118304	0.157746	0.241929	0.264338	0.209665	0.351108	0.317604	0.228536	0.264047	0.452743	0.353968	0.250916	0.125124	0.0966318
LPC(O-22:0)	LPC[O]	C30H64NO6P	0.0402259	0.0466228	0.0718459	0.076667	0.0350325	0.0120202	0.0227154	0.0709634	0.076682	0.0458338	0.126814	0.0970659	0.0661606	0.0375498	0.203109	0.0770881	0.117491	0.0533609	0.0759471
LPC(P-16:0)	LPC[P]	C24H50NO6P	24.8026	24.9629	25.1176	23.3031	27.2733	23.999	47.0314	60.3035	32.398	33.662	48.1602	27.2303	29.4186	23.2939	92.5922	74.4307	34.0866	34.3962	35.5544
LPC(P-18:0)	LPC[P]	C26H54NO6P	3.20601	6.14609	3.62585	3.15035	2.94935	2.28222	4.03822	5.85491	4.29658	4.03004	6.2301	3.70661	4.16673	3.26668	10.4193	8.60809	3.81481	3.5102	3.24436
LPC(P-18:1)	LPC[P]	C26H52NO6P	5.7175	17.8732	6.43958	5.84723	3.72667	3.11732	5.16178	7.22721	10.0195	9.15291	16.6527	9.33264	11.1431	10.5545	17.0788	15.0093	8.18553	7.76454	8.264
LPC(P-20:0)	LPC[P]	C28H58NO6P	0.04036	0.0540907	0.0493125	0.0681734	0.0355603	0.0213287	0.0309128	0.0451019	0.0332168	0.0512269	0.0598781	0.0398283	0.0313824	0.024804	0.0950429	0.045413	0.0259878	0.0170037	0.0471772
PE(P-30:0)	PE[P]	C35H70NO7P	1.19808	1.60842	1.27513	0.809224	1.0241	0.931978	1.25214	1.38272	0.110038	0.282795	0.365811	0.169599	0.217262	0.438873	1.11108	0.501427	1.12449	0.484541	0.759303
PE(P-32:0)	PE[P]	C37H74NO7P	62.5304	100.357	49.3216	48.7043	52.5893	39.0368	68.8462	80.7082	29.7998	24.474	35.5657	22.802	24.9539	25.6997	52.7801	57.6267	51.3433	49.7386	49.7392
PE(P-32:1)	PE[P]	C37H72NO7P	15.1323	23.142	11.9431	10.3427	9.9561	7.71778	16.3684	15.9653	8.04081	7.97806	9.5574	7.72915	7.40655	5.88936	12.8174	13.9873	11.2821	11.5587	11.7661
PE(P-33:0)	PE[P]	C38H76NO7P	0.877472	0.783542	0.665804	0.580343	0.374675	0.378477	0.874471	0.683909	0.557918	0.517189	0.767675	0.281707	0.498988	0.499875	0.811964	1.1543	0.867993	0.639243	0.7325
PE(P-34:0)	PE[P]	C39H78NO7P	234.198	258.459	173.707	187.949	243.111	157.274	281.702	346.147	232.226	175.687	257.381	164.632	178.455	184.623	404.303	427.722	224.026	219.275	228.682
PE(P-34:1)	PE[P]	C39H76NO7P	219.736	353.403	187.88	207.625	184.909	141.766	270.41	300.39	200.485	178.495	241.368	168.333	173.086	170.66	381.412	356.634	227.421	218.011	223.955
PE(P-34:2)	PE[P]	C39H74NO7P	48.3936	91.1614	38.8167	42.4603	42.407	30.5065	67.9046	65.2768	26.9707	23.1859	30.9689	22.1578	23.0528	19.3319	49.3466	44.3004	43.6129	43.4079	44.2173
PE(P-34:3)	PE[P]	C39H72NO7P	1.85733	4.97053	1.58611	1.56224	1.55737	1.36675	3.12301	2.15922	0.77579	0.565613	1.48112	0.806455	0.507687	0.450338	0.86942	1.95467	1.0009	1.69878	1.71309
PE(P-34:4)	PE[P]	C39H70NO7P	1.93416	2.1349	1.7317	1.40997	1.53679	1.61286	3.31768	3.10001	1.5446	1.50428	1.93217	1.85279	1.36687	0.814526	3.40758	3.45106	2.34415	1.69831	2.124
PE(P-35:0)	PE[P]	C40H80NO7P	0.456792	0.794756	0.36566	0.39485	0.509817	0.333462	0.629364	0.763576	0.770254	0.493	0.83863	0.481809	0.453535	0.535619	1.17639	1.14174	0.5016	0.571316	0.460778
PE(P-35:1)	PE[P]	C40H78NO7P	1.05449	1.62784	1.20172	7.05064	0.966956	0.722813	1.17176	1.58312	1.83094	1.55783	1.82298	1.57212	1.43124	1.41803	4.20073	3.18948	2.38196	1.93512	2.13731
PE(P-36:0)	PE[P]	C41H82NO7P	7.38644	6.14873	5.24993	5.90898	8.89195	4.92675	9.00309	11.845	10.2968	6.40457	10.7053	6.35363	6.65285	6.83232	19.7807	17.0521	6.93215	7.08126	7.67329
PE(P-36:1)	PE[P]	C41H80NO7P	87.6124	101.965	70.1895	165.65	87.8086	61.2968	111.048	132.033	134.44	99.3093	144.822	94.5023	101.325	104.284	305.817	241.224	112.765	109.58	114.918
PE(P-36:2)	PE[P]	C41H78NO7P	39.09	63.2731	40.5263	104.777	33.9713	27.3185	55.5385	54.505	40.9592	32.8013	46.3582	32.3612	31.8369	31.0792	101.925	66.2365	52.3922	50.5498	52.5784
PE(P-36:3)	PE[P]	C41H76NO7P	74.3404	157.905	60.1497	63.0064	61.0798	50.7984	111.302	102.782	85.7733	76.0904	100.563	70.2581	74.9759	67.5656	161.275	149.927	87.2185	83.009	82.0329
PE(P-36:4)	PE[P]	C41H74NO7P	1727.03	3010.77	1588.08	1432.66	1456.4	1279.23	2378.43	2755.76	1368.97	1174.39	1695.78	1115.44	1179.11	1170.6	2944.54	2822.7	1804.99	1751.64	1734.33
PE(P-36:5)	PE[P]	C41H72NO7P	86.4492	147.208	64.4184	62.2767	61.8461	52.4553	103.305	106.18	40.302	39.6332	54.0998	38.8947	39.0405	34.1618	71.6726	68.7207	70.3039	66.5554	68.7694
PE(P-36:6)	PE[P]	C41H70NO7P	2.56949	3.68517	2.26845	1.76234	1.5877	2.10611	3.3069	3.55454	1.79099	1.73818	3.22415	1.88061	1.75831	1.74666	3.80969	3.18473	2.14982	2.02351	2.20328
PE(P-37:1)	PE[P]	C42H82NO7P	0.258507	0.340119	0.212698	0.682058	0.196929	0.132679	0.230986	0.312129	0.466801	0.375889	0.584447	0.360027	0.358194	0.415778	2.79252	0.930952	0.26029	0.367472	0.420533
PE(P-37:4)	PE[P]	C42H76NO7P	16.3938	31.5844	18.4976	15.3117	14.2152	13.6044	23.5689	27.1192	20.9743	17.7583	22.108	16.2086	17.4046	17.7378	40.0827	35.8714	20.6627	19.2072	20.0239
PE(P-37:5)	PE[P]	C42H74NO7P	0.673328	1.24354	0.869241	0.664081	1.76854	0.911393	1.52068	1.29022	1.28817	0.683483	1.36815	1.3722	0.690159	0.962802	1.53434	0.908102	1.08086	1.12518	0.967828
PE(P-37:6)	PE[P]	C42H72NO7P	1.01917		0.388977	0.853453	0.876977	0.793867	1.47665	1.7832	1.21036	1.18688	1.17214	1.55916	1.26237	1.19718	2.92134	2.52688	0.876132	1.19242	1.02143
PE(P-38:0)	PE[P]	C43H86NO7P	1.16465	1.38582	0.845212	0.932972	1.21341	0.824239	1.26442	1.7028	2.08146	1.41775	2.21742	1.43409	1.47711	1.99623	5.0956	3.80094	1.4751	1.19253	1.62404
PE(P-38:1)	PE[P]	C43H84NO7P	6.36071	6.79315	4.68244	6.16662	7.70922	4.64296	8.31547	11.2763	16.2362	11.0246	16.8618	10.6302	11.3155	11.6657	72.3916	29.9358	9.84104	9.9061	10.4589
PE(P-38:2)	PE[P]	C43H82NO7P	6.67754	7.40248	4.42019	5.72758	6.33876	4.41691	8.84058	10.0525	14.8485	10.0013	14.9873	10.4955	10.041	10.2588	62.5559	26.0708	9.66488	10.4348	9.77961
PE(P-38:3)	PE[P]	C43H80NO7P	88.0684	238.221	72.4004	74.4219	84.3765	63.4711	142.376	139.3	165.871	133.893	183.646	120.248	127.455	126.969	312.964	305.949	129.168	140.54	141.107
PE(P-38:4)	PE[P]	C43H78NO7P	1973.59	3207.77	1896.32	1731.1	1817.83	1520.97	2728.29	3238.39	2044.11	1683.26	2392.13	1534.54	1683.41	1788.25	4420.55	4089.97	2203.89	2143	2226.73
PE(P-38:5)	PE[P]	C43H76NO7P	585.211	1105.43	524.086	480.309	455.022	411.333	747.995	864.929	657.07	579.614	835.44	568.239	560.935	548.429	1361.81	1244.69	690.885	640.393	657.619
PE(P-38:6)	PE[P]	C43H74NO7P	1714.03	3123.63	1428.72	1423.84	1476.5	1292.25	2206.11	2712.58	1601.85	1385.01	1913.3	1265.11	1377.06	1406.03	3249.68	3111.2	1851.8	1797.74	1791.14
PE(P-38:7)	PE[P]	C43H72NO7P	8.43067	12.0762	7.78445	7.20418	5.64553	7.43415	11.0515	11.8712	4.88694	5.11601	5.99009	5.06104	5.05825	4.38885	11.5785	11.816	7.73688	7.60866	7.29792
PE(P-39:4)	PE[P]	C44H80NO7P	5.85027	20.2392	4.88661	5.77883	5.81651	4.65288	8.7015	9.76008	8.5205	6.60535	8.61954	5.89748	5.77709	6.32881	18.2618	13.9193	6.86194	7.19039	7.58199
PE(P-39:5)	PE[P]	C44H78NO7P	2.89229	5.91972	2.48689	3.12944	2.55942	1.98558	4.50256	3.41491	5.32272	3.71095	5.27236	3.85468	3.98305	3.55274	9.04736	7.80306	3.42037	4.23689	3.91764
PE(P-39:6)	PE[P]	C44H76NO7P	11.7144	19.3451	11.0033	10.9719	10.3261	8.63585	15.9102	17.5395	15.2447	13.7184	18.2729	12.2459	13.4776	12.4845	31.162	27.6298	13.9128	15.1688	13.6273
PE(P-40:1)	PE[P]	C45H88NO7P	0.429146	0.471759	0.340059	0.517543	0.460862	0.276841	0.597893	0.760994	0.841496	0.613711	0.779019	0.482418	0.510892	0.570638	6.17627	1.48524	0.705689	0.677042	0.70124
PE(P-40:4)	PE[P]	C45H82NO7P	514.337	624.954	411.225	418.409	547.72	386.917	723.772	861.85	688.396	501.55	743.083	473.34	509.092	521.638	1423.64	1305.28	561.476	555.367	582.353
PE(P-40:5)	PE[P]	C45H80NO7P	459.403	869.025	367.861	381.467	423.987	332.787	650.363	707.742	793.714	661.834	917.174	589.915	615.42	605.376	1416.64	1426.44	576.115	553.917	591.306
PE(P-40:6)	PE[P]	C45H78NO7P	2188.1	3743.08	1799.59	1786.27	1936.79	1574.11	2843.72	3430.34	2726.71	2277.9	3198.67	2067.37	2359.59	2370.49	5398.99	5316.61	2558.34	2522.82	2570.02
PE(P-40:7)	PE[P]	C45H76NO7P	138.836	202.944	120.874	105.164	109.218	101.607	181.992	211.368	179.226	147.637	217.998	142.304	155.242	150.462	377.218	351.442	166.829	159.963	161.455
PE(P-41:4)	PE[P]	C46H84NO7P	0.49185	2.61657	0.474839	0.609882	0.70571	0.463795	0.780686	0.955357	1.06618	0.666586	1.01809	0.728216	0.700457	0.617537	2.88111	1.68858	0.60813	0.852698	0.921003
PE(P-41:5)	PE[P]	C46H82NO7P	0.840587	3.3967	0.651694	0.773799	0.806193	0.697606	1.48889	1.15811	1.85424	1.39212	2.0463	1.23948	1.32958	1.26868	3.77838	2.6937	1.47598	1.27018	1.31808
PE(P-41:6)	PE[P]	C46H80NO7P	2.49513	8.76859	2.34929	2.76366	2.50156	2.22529	4.19115	4.53034	4.94802	4.05361	5.24	3.35467	3.62416	3.44857	9.6756	8.19901	3.5175	2.85545	3.66271
PE(P-42:4)	PE[P]	C47H86NO7P	18.1391	21.4702	14.6253	16.4196	21.8676	13.7537	26.1509	32.6691	31.061	19.3657	30.6153	19.6137	21.1889	21.824	68.2415	53.9087	20.5913	21.3612	22.4482
PE(P-42:5)	PE[P]	C47H84NO7P	35.8898	48.1847	27.5622	30.6157	43.1973	27.9341	51.4919	63.0519	59.6593	40.4324	61.8351	38.8266	42.4843	41.9655	122.956	108.732	40.6543	41.4717	44.0713
PE(P-42:6)	PE[P]	C47H82NO7P	76.8717	107.585	58.7961	63.9599	80.1096	54.8406	97.8266	121.008	50.2241	66.3833	58.4234	31.0952	70.034	69.6103	181.149	85.9318	77.1139	76.6554	80.4131
PE(P-42:7)	PE[P]	C47H80NO7P	5.22809	7.56654	4.58051	3.9947	4.32754	3.56922	6.85207	7.98702	6.85611	5.75599	8.45861	5.12959	5.60993	5.07239	15.2776	12.4515	5.89745	6.16676	5.81707
PE(P-44:5)	PE[P]	C49H88NO7P	0.343617		0.219808	0.171447	0.306863	0.145692	0.332437	0.728315	0.487384	0.293934	0.588781	0.336198	0.368145	0.360221	1.93561	1.05111	0.412757	0.240595	0.4831
PE(P-44:6)	PE[P]	C49H86NO7P	0.415246	0.463637	0.324674	0.311757	0.466571	0.297188	0.404138	1.01615	0.376377	0.266602	0.440413	0.489227	0.286509	0.542176	1.04976	1.08573	0.319585	0.253806	0.704939
PE(P-44:7)	PE[P]	C49H84NO7P	0.29296	0.163085	0.191076	0.317151	0.314227	0.199977	0.363491	0.60344	0.622085	0.355839	0.564101	0.391779	0.420843	0.38176	1.33846	0.924626	0.332047	0.279486	0.338197
PE(O-32:0)	PE[O]	C37H76NO7P	4.04059	9.6434	3.26031	3.64125	3.41198	2.59244	4.25977	5.48334	2.529	2.57094	3.11724	1.88733	2.18634	2.18789	5.18158	4.8462	3.1326	3.26178	3.45641
PE(O-34:0)	PE[O]	C39H80NO7P	19.8502	38.7491	14.0125	17.0088	19.2017	12.4215	22.6921	28.5021	30.5612	22.9256	32.8493	22.0489	23.7574	24.0621	50.607	54.6611	23.3234	22.4982	23.2632
PE(O-34:1)	PE[O]	C39H78NO7P	26.8673	62.4924	22.3259	22.6872	22.905	18.9488	35.5882	40.0527	36.7241	32.5003	42.5184	29.3105	31.1236	30.9301	66.1675	65.6135	32.1646	32.168	33.0133
PE(O-36:0)	PE[O]	C41H84NO7P	1.12329	2.09271	0.87198	1.10628	1.32506	0.761757	1.42711	1.93881	2.09975	1.51634	2.18294	1.38632	1.38571	1.46618	3.76731	3.30522	1.33443	1.30238	1.49703
PE(O-36:1)	PE[O]	C41H82NO7P	5.88773	11.7796	4.32643	5.40319	6.25085	4.27189	7.88258	9.19179	13.5132	10.2446	14.2234	8.97048	10.372	10.1068	26.0138	25.2652	8.34109	8.3494	8.67647
PE(O-38:0)	PE[O]	C43H88NO7P	0.165377	0.136618	0.10211	0.137741	0.185497	0.110101	0.188466	0.261975	0.365168	0.24674	0.286911	0.241537	0.173385	0.232895	0.695926	0.524617	0.24488	0.233573	0.200631
PE(O-38:1)	PE[O]	C43H86NO7P	0.870761	1.88373	0.612263	0.836967	0.923352	0.687795	1.2182	1.46799	2.78877	1.86578	2.97644	1.94751	1.92527	2.11802	6.58375	4.97383	1.42908	1.43121	1.64392
PE(O-40:3)	PE[O]	C45H86NO7P	0.765657	1.05967	0.506054	0.849522	0.821626	0.498446	0.928636	1.24298	2.08815	1.43361	2.21497	1.43332	1.43765	1.29529	8.53525	3.72121	1.23204	1.18778	1.18811
PE(O-40:4)	PE[O]	C45H84NO7P	56.475	133.951	49.6499	50.6055	80.1488	52.4463	99.3999	130.257	167.272	108.218	173.295	86.3832	110.568	123.14	314.138	320.121	83.1319	96.6835	87.0497
PE(O-42:4)	PE[O]	C47H88NO7P	3.03047	6.50524	2.38799	2.77132	3.29458	2.22557	4.36325	5.21804	6.41089	4.12262	6.34808	4.16604	4.53971	4.42683	13.3472	11.5435	3.88816	4.20708	4.30758
1-acyl LPE(16:0)	1-acyl LPE	C21H44NO7P	317.257	662.115	158.182	236.142	336.49	389.025	811.981	717.18	351.227	317.71	289.57	207.338	274.916	258.394	948.297	1019.58	359.905	371.57	388.758
1-acyl LPE(16:1)	1-acyl LPE	C21H42NO7P	5.10995	38.9454	2.66022	3.32658	4.45576	5.10032	9.69195	8.87025	2.98803	2.81751	3.34533	2.0007	2.79115	2.20526	8.31817	8.07689	5.01281	4.82867	5.13728
1-acyl LPE(17:0)	1-acyl LPE	C22H46NO7P	2.24788	3.55555	1.29761	2.15331	2.81909	3.1795	6.45564	5.88099	3.47605	2.83166	2.68934	2.03859	2.23096	2.31317	8.48451	8.93215	2.7238	2.86615	3.59275
1-acyl LPE(17:1)	1-acyl LPE	C22H44NO7P	0.145449	0.584692	0.0368443	0.115533	0.18248	0.164589	0.285592	0.289396	0.152932	0.133035	0.0670757	0.0942325	0.0495888	0.119496	0.40781	0.37902	0.176639	0.0964761	0.0779263
1-acyl LPE(18:0)	1-acyl LPE	C23H48NO7P	921.056	1005.35	466.248	719.465	978.722	1209.32	2175.71	2028.82	950.295	841.41	842.206	562.494	790.693	750.037	2496.36	2812.71	1115.98	1067.41	1065.27
1-acyl LPE(18:1)	1-acyl LPE	C23H46NO7P	91.7311	289.513	50.6142	75.6187	84.5942	98.5814	208.049	184.245	107.465	95.855	100.527	66.9806	84.526	80.107	274.695	279.543	105.024	108.512	110.772
1-acyl LPE(18:2)	1-acyl LPE	C23H44NO7P	15.3309	154.79	9.27746	16.2427	13.2902	18.5438	37.3532	31.5084	13.0985	9.60034	11.2374	8.87892	11.3552	8.80634	32.7474	29.6735	17.8966	20.4148	21.6504
1-acyl LPE(18:3)	1-acyl LPE	C23H42NO7P	1.10938	5.60759	0.483267	0.579498	1.14523	1.43517	2.86419	2.42992	1.22845	1.06232	0.879832	0.709731	0.90927	0.93096	3.04835	3.07344	1.22373	1.2386	1.14577
1-acyl LPE(19:0)	1-acyl LPE	C24H50NO7P	1.00112	0.749631	0.157184	0.683	0.593634	0.868159	2.38235	2.25639	1.29397	1.1272	0.820483	0.553998	1.06031	0.477459	2.35485	2.41551	1.39661	0.591467	1.09552
1-acyl LPE(19:1)	1-acyl LPE	C24H48NO7P	0.84132	1.10547	0.608262	0.34681	0.175686	0.273552	0.436083	0.337334	0.316828	0.26258	0.340885	0.135599	0.242746	0.603215	0.782009	0.773395	0.270831	0.722475	0.764426
1-acyl LPE(20:0)	1-acyl LPE	C25H52NO7P	1.70333	2.5768	1.05933	1.24798	1.83127	2.14232	3.8958	3.69729	2.1498	1.7248	1.88936	1.3463	1.71615	1.73329	5.39172	6.21581	2.09407	1.9985	2.08072
1-acyl LPE(20:1)	1-acyl LPE	C25H50NO7P	2.09898	6.9471	1.2351	1.75619	2.1172	2.32949	4.94457	4.3511	4.26309	3.39444	3.53485	2.46931	3.63275	2.96758	10.9283	11.0745	3.25235	3.2119	3.2467
1-acyl LPE(20:2)	1-acyl LPE	C25H48NO7P	3.78803	10.4129	1.79229	3.05017	3.7169	4.4728	10.1078	8.28676	6.15898	5.02548	5.12821	3.67575	4.67905	4.44596	14.6141	13.6585	4.49732	4.91225	5.21161
1-acyl LPE(20:3)	1-acyl LPE	C25H46NO7P	12.1293	102.53	6.49195	8.19146	12.09	13.5951	35.2275	24.1605	14.0923	12.1471	12.5421	7.9724	10.1691	10.8417	35.1844	32.7283	16.3688	16.3008	17.2897
1-acyl LPE(20:4)	1-acyl LPE	C25H44NO7P	220.801	4109.25	151.826	169.384	193.514	231.334	412.125	437.361	204.052	172.685	226.703	148.055	185.441	172.667	542.472	478.876	335.124	346.695	363.691
1-acyl LPE(20:5)	1-acyl LPE	C25H42NO7P	5.89877	154.996	3.21085	3.85677	5.80153	6.02768	10.5081	11.8708	4.60537	3.59842	4.91008	3.03093	4.00836	3.33154	10.7577	9.42067	8.84626	9.0943	10.2017
1-acyl LPE(22:3)	1-acyl LPE	C27H50NO7P	0.508694	4.25552	0.153396	0.342284	0.724989	0.909101	1.94639	1.06916	0.893448	0.797698	0.874206	0.487247	0.709231	0.856091	2.68716	2.54469	0.614655	0.865507	0.820751
1-acyl LPE(22:4)	1-acyl LPE	C27H48NO7P	26.2201	499.484	15.5782	19.4688	25.4571	27.1331	54.5915	51.2899	25.4996	21.7608	25.0619	16.7565	21.2112	20.3097	73.7785	67.9201	38.68	40.4776	41.137
1-acyl LPE(22:5)	1-acyl LPE	C27H46NO7P	23.4152	337.078	13.2203	16.8271	22.1108	24.803	53.7641	46.2924	20.7456	18.9621	22.798	15.105	18.8184	16.4822	56.5549	53.4437	32.8269	32.8121	35.1484
1-acyl LPE(22:6)	1-acyl LPE	C27H44NO7P	1499.85	5064.98	889.65	1073.19	1382.7	1599.82	2912.9	3257.82	1615.18	1364.13	1842.82	1126.49	1528.84	1481.56	3586.68	3723.13	1671.8	1786.24	1855.83
1-acyl LPE(24:4)	1-acyl LPE	C29H52NO7P	1.00932	11.0728	0.708307	0.975433	0.917477	0.943564	2.42604	1.93079	1.08848	0.925949	1.01221	0.728841	0.86839	0.994445	2.63452	2.44328	1.4241	1.42802	1.3521
1-acyl LPE(24:5)	1-acyl LPE	C29H50NO7P	6.99032	34.0229	3.75974	4.69069	5.79116	6.71699	14.9356	12.7852	6.08433	6.10236	6.41025	4.12812	5.26716	4.79313	16.5584	15.6626	6.66111	7.11289	7.83767
1-acyl LPE(24:6)	1-acyl LPE	C29H48NO7P	13.107	61.6601	7.75432	9.53857	13.4398	15.5638	32.2971	28.4144	12.7524	11.2978	12.7884	8.69577	10.3426	9.89847	35.7218	36.7306	16	17.1469	15.9772
1-acyl LPE(26:5)	1-acyl LPE	C31H54NO7P	0.115099	0.144919	0.146231	0.0708289	0.144253	0.24537	0.738477	0.580623	0.252381	0.0983826	0.0835439	0.0364156	0.145967		0.662889	0.372068	0.18253	0.188582	0.234847
1-acyl LPE(26:6)	1-acyl LPE	C31H52NO7P	0.622751	0.734252	0.351745	0.47058	0.57733	0.63179	1.35471	1.21451	0.567834	0.552417	0.557849	0.411645	0.545432	0.337654	1.37558	1.50027	0.651751	0.612874	0.630547
2-acyl LPE(15:0)	2-acyl LPE	C20H42NO7P	0.18326		0.0318551	0.0427134	0.327628	0.374907	1.51521	1.11934	0.193108	0.260214		0.0604896	0.0350667	0.0273423	1.32644	0.963737	0.0593159	0.180835	0.172301
2-acyl LPE(16:0)	2-acyl LPE	C21H44NO7P	43.6754	99.6442	19.8914	31.8548	49.071	59.0001	110.136	96.8637	47.6128	41.2759	37.8272	27.5626	37.164	36.343	133.49	143.685	48.3323	49.2711	51.8004
LPE(P-14:0)	LPE[P]	C19H40NO6P	0.319462	0.289564	0.199011	0.239726	0.403729	0.219784	0.509238	0.442639	0.171311	0.365705	0.281378	0.106652	0.219142	0.181589	0.549184	0.5151	0.107526	0.171891	0.203156
LPE(P-15:0)	LPE[P]	C20H42NO6P	0.32329	0.0675528	0.293359	0.138227	0.456639	0.293761	0.413473	0.264607	0.3215	0.599865	0.388911	0.418217	0.317867	0.151785	0.756232	0.278423	0.218602	0.170233	0.488723
LPE(P-16:0)	LPE[P]	C21H44NO6P	139.794	108.205	75.2309	100.741	130.699	152.459	305.39	285.235	113.06	101.412	105.257	72.9128	95.9114	87.9693	333.974	343.956	133.62	138.134	138.966
LPE(P-16:1)	LPE[P]	C21H42NO6P	0.207751	0.0781748	0.174569	0.145273	0.42298	0.418761	0.752754	0.673663	0.211268	0.158454	0.134268	0.16093	0.111298	0.114612	0.433958	0.599074	0.0529931	0.198911	0.261995
LPE(P-17:0)	LPE[P]	C22H46NO6P	1.38316	0.61356	0.777	1.26082	1.27842	1.59195	3.05998	2.82187	1.90438	1.61258	1.48528	0.999185	1.36488	1.17501	4.7729	4.35398	1.39948	1.70221	1.49276
LPE(P-18:0)	LPE[P]	C23H48NO6P	187.584	107.541	98.5755	131.581	162.739	183.837	341.71	337.818	191.592	170.697	197.868	122.235	176.887	165.873	577.771	563.759	194.666	192.414	198.891
LPE(P-18:1)	LPE[P]	C23H46NO6P	20.1284	11.6642	16.4523	17.5067	17.6335	21.2125	37.9827	40.0693	23.1177	22.7181	25.739	17.5185	21.344	18.8047	74.0336	65.0128	21.2372	23.7012	24.4281
LPE(P-18:2)	LPE[P]	C23H44NO6P	1.17275	0.698211	1.49626	1.1729	1.21898	1.77427	3.24092	3.13996	0.97912	0.929356	0.991128	0.87098	0.834301	0.777047	3.83724	2.8808	1.1696	1.24028	1.47967
LPE(P-20:0)	LPE[P]	C25H52NO6P	1.28023	0.490152	0.707128	1.05296	1.03135	1.1487	1.81867	2.23626	1.43882	1.07091	1.47673	0.911261	1.16482	1.13136	3.90018	3.61148	1.25614	1.2184	1.24388
LPE(P-20:1)	LPE[P]	C25H50NO6P	0.0609048		0.034013	0.0470094	0.234092	0.235714	0.526136	0.319295	0.21632	0.259351	0.074309	0.180501	0.204244		1.58973	1.22565	0.125721	0.121559	0.222097
LPE(P-20:2)	LPE[P]	C25H48NO6P	0.080121	0.0455161	0.0679041	0.0638908	0.126398	0.132057	0.284053	0.160778	0.187621	0.191297	0.168847	0.137033	0.0492326	0.130504	0.756356	0.451857	0.15741	0.128887	0.167205
LPE(O-16:0)	LPE[O]	C21H46NO6P	5.33985	6.66948	2.70035	3.99603	5.08714	6.60513	13.2719	11.6135	8.70827	7.61254	6.89802	5.2789	6.53088	5.46416	22.7878	23.7842	6.51399	6.2201	6.74826
LPE(O-18:0)	LPE[O]	C23H50NO6P	8.97058	8.69928	4.30756	7.70685	8.39309	10.3807	21.1203	17.8668	18.4562	15.795	18.7585	11.862	15.6338	10.959	48.5863	51.0889	12.4849	13.0646	13.1721
LPE(O-18:1)	LPE[O]	C23H48NO6P	1.7291	1.72168	0.945977	1.40169	1.44987	1.78818	3.51675	3.28863	3.27254	2.82807	2.97502	1.99232	2.79787	2.36508	8.30198	8.21118	2.10801	2.35508	2.3009
LPE(O-20:0)	LPE[O]	C25H54NO6P	0.0881111	0.0269153	0.0735364	0.0663487	0.103707	0.0868536	0.143731	0.166773	0.161324	0.0922432	0.158465	0.137903	0.176867	0.129486	0.459268	0.481415	0.071523	0.143179	0.089275
PS(32:0)	PS	C38H74NO10P	0.800543	1.69242	0.821397	0.674828	0.524984	0.3122	0.69483	1.03235	0.519418	0.281707	0.546007	0.296791	0.393734	0.417976	0.97362	1.224	0.793764	0.215208	0.986352
PS(32:1)	PS	C38H72NO10P	1.33056	8.48281	2.49625	1.67844	1.43942	0.933751	1.50717	1.5422	3.17813	3.05618	4.07291	3.00977	2.06715	3.60546	5.39445	5.23587	2.85524	3.21604	2.17445
PS(34:0)	PS	C40H78NO10P	28.2592	71.111	24.9193	26.3883	17.7344	21.0817	35.1428	34.1186	26.9133	27.3108	30.8585	24.7676	26.34	24.8685	47.98	54.8601	33.3908	30.7342	32.3812
PS(34:1)	PS	C40H76NO10P	45.1878	133.554	52.1143	40.3391	26.6755	27.9161	47.2542	51.6723	55.8619	52.466	82.1504	60.0785	67.7428	61.5166	99.396	105.711	62.0041	55.8092	55.4373
PS(34:2)	PS	C40H74NO10P	10.1218	28.4563	9.00652	8.44132	6.88456	7.83791	15.1176	14.8447	11.565	9.57341	14.8227	9.7906	12.2584	9.09905	19.5201	21.4815	11.0634	11.6567	11.605
PS(36:0)	PS	C42H82NO10P	50.6204	140.953	38.7023	44.9232	33.1879	40.5816	70.2627	58.3288	42.5595	45.6546	59.0181	45.3041	43.9604	45.7834	76.722	79.8754	49.6753	58.5409	52.5078
PS(36:1)	PS	C42H80NO10P	128.927	364.874	199.218	201.198	91.0598	82.4786	134.928	164.709	121.388	93.4644	158.242	145.057	119.219	110.1	241.212	200.594	174.072	165.427	164.897
PS(36:2)	PS	C42H78NO10P	88.9745	269.261	99.6179	99.8325	58.3197	60.5178	113.412	110.786	50.0267	46.358	65.8514	55.7125	59.2128	47.9048	95.7326	93.7792	99.8078	92.8231	92.91
PS(36:3)	PS	C42H76NO10P	10.9377	46.4482	3.62771	15.6438	10.2442	10.7158	20.1426	20.5508	14.004	12.4939	17.9722	12.5078	14.156	12.0399	24.2934	25.9211	18.9775	11.9953	18.3452
PS(36:4)	PS	C42H74NO10P	26.764	81.5963	29.0284	24.3555	23.0655	25.2975	41.3916	50.7461	39.6496	35.8489	54.3876	36.2611	41.8448	40.894	88.5537	84.892	39.9844	39.5507	39.3233
PS(37:4)	PS	C43H76NO10P	2.14833	9.85349	2.8426	3.06369	2.49392	2.34036	4.4625	5.40186	3.12022	2.87126	5.15006	3.27868	3.66421	3.82287	7.16254	6.87166	4.73172	3.24921	3.57618
PS(38:1)	PS	C44H84NO10P	3.30934	9.95001	4.26097	6.05425	2.36551	1.88298	1.78788	2.98586	5.54184	2.42928	5.64071	5.5159	4.919	4.31112	11.4469	8.86103	5.6158	5.12052	5.0479
PS(38:2)	PS	C44H82NO10P	1.74607	8.2655	1.96918	3.34584	1.887	1.58576	2.59406	2.6466	2.9953	1.80025	4.08863	2.84662	2.47266	2.95019	6.33174	5.77259	3.52709	3.03519	2.59655
PS(38:3)	PS	C44H80NO10P	110.603	286.91	97.3133	99.2706	71.3507	62.3328	119.422	118.101	91.02	68.5748	105.832	81.3701	83.6524	82.0958	144.19	136.881	118.537	111.67	115.224
PS(38:4)	PS	C44H78NO10P	1549.61	4376.28	1555.5	1407.36	1013.69	1073.8	1793.83	1994.76	1259.71	1204.17	1716.9	1302.99	1426.18	1355.08	2611.66	2578.29	1885.85	1699.71	1698.47
PS(38:5)	PS	C44H76NO10P	119.044	294.212	104.448	96.262	75.3606	86.9338	146.843	158.044	118.673	112.293	170.341	116.984	129.201	114.416	229.403	244.842	142.154	136.643	135.654
PS(38:6)	PS	C44H74NO10P	30.7716	75.9676	28.3353	26.7993	28.6894	31.9856	51.0431	62.2	27.678	24.7159	37.8009	26.3605	27.5557	27.9409	69.4126	67.1667	39.6425	37.5895	37.5867
PS(39:4)	PS	C45H80NO10P	10.713	35.6416	9.60748	10.7565	7.21219	9.06746	14.2584	15.4508	6.94378	6.44719	10.5154	6.83691	6.7806	6.15708	14.458	16.4914	12.599	11.298	11.8249
PS(39:6)	PS	C45H76NO10P	2.0394	6.14237	2.73568	3.4785	1.79466	1.88839	3.83681	4.20866	2.47445	1.38861	2.49892	2.16013	1.80509	1.52464	5.81624	5.20688	3.71703	2.26133	2.41953
PS(40:1)	PS	C46H88NO10P	1.7052	4.36979	3.18523	10.3055	1.67534	1.30965	1.78886	2.69173	2.86702	1.58004	3.51539	3.26991	2.05665	2.28351	6.155	4.40483	3.93949	3.65253	3.84795
PS(40:2)	PS	C46H86NO10P	0.0938598	0.690939	0.157362	2.2151	0.146438	0.175101	0.15401	0.236909	0.261861		0.365168	0.31606	0.233354	0.334766	0.648509	0.462443	0.625581	0.656791	0.384386
PS(40:3)	PS	C46H84NO10P	0.908156	5.0942	0.93027	1.14246	0.826761	0.634279	1.41062	1.49238	2.16287	1.78616	2.33108	2.32859	1.71771	1.90882	4.58077	3.77865	2.27813	2.32549	1.87655
PS(40:4)	PS	C46H82NO10P	363.737	1054.08	342.583	328.837	280.22	244.173	410.832	464.979	312.947	239.621	395.41	278.424	311.925	289.435	544.254	548.419	427.163	397.882	395.715
PS(40:5)	PS	C46H80NO10P	227.128	563.197	199.042	190.855	139.921	133.419	245.102	242.019	167.832	142.079	225.33	167.467	171.543	157.042	277.281	289.034	238.799	224.658	225.314
PS(40:6)	PS	C46H78NO10P	4525.03	12395.1	4185	4002.67	2785.06	3097.65	5067.71	5683.65	3780.53	3421.02	4969.1	3726.2	4133.2	3997.06	6945.69	7320.26	5407.33	4858.15	4834.98
PS(40:7)	PS	C46H76NO10P	45.3389	121.082	43.0532	38.0075	35.8352	39.8655	74.0135	69.6788	72.7094	65.5872	78.4764	53.8156	60.9815	68.1521	139.131	126.971	65.9823	53.4287	59.1249
PS(40:8)	PS	C46H74NO10P	3.58592	9.00679	2.9227	2.58229	3.57267	4.95448	8.86799	7.15822	2.61881	2.37198	3.98602	3.02635	4.11463	2.33632	9.76537	10.0075	5.02944	5.51418	3.96402
PS(40:9)	PS	C46H72NO10P	0.425793	0.158524	0.0584254	0.188067	0.286068	0.474284	0.809786	0.671731	0.258116	0.205691	0.306312	0.292765	0.469716	0.181952	0.671043	1.00032	0.163728	0.33905	0.441999
PS(42:1)	PS	C48H92NO10P	0.899653	3.2456	2.02265	22.3643	0.77766	0.861123	1.06211	1.21586	1.09513	0.476257	1.98859	1.08232	0.615653	0.619795	1.89272	3.47955	4.36753	3.73095	3.57045
PS(42:2)	PS	C48H90NO10P	0.127878	0.43397	0.296716	4.30563	0.170992	0.161752	0.264011	0.243877	0.248717	0.13484	0.486421	0.206583	0.177489	0.147638	0.815067	1.10797	0.88234	0.732831	0.798245
PS(42:4)	PS	C48H86NO10P	3.42531	10.5606	4.78288	4.21267	3.69693	2.35653	4.69598	4.44533	2.72811	1.73637	3.55826	3.1317	3.14648	2.65557	5.72994	5.43963	4.64038	4.78472	4.40923
PS(42:5)	PS	C48H84NO10P	9.69189	32.668	11.1844	10.0987	7.49219	6.74518	12.4193	12.513	8.66499	6.79211	12.7046	8.29208	9.30228	7.00225	16.7864	15.5988	12.1977	12.0199	11.1829
PS(42:6)	PS	C48H82NO10P	44.681	119.924	38.8849	39.7453	40.6559	35.4493	56.3503	67.4788	31.8151	36.7827	47.5095	27.2317	37.0469	32.0014	65.9722	65.9153	47.0732	44.8149	46.7835
PS(42:7)	PS	C48H80NO10P	9.58817	26.9087	9.80774	11.5043	8.33464	6.02038	15.7732	11.3062	14.0194	13.3457	18.3317	18.9137	14.5177	13.528	26.2127	26.8285	14.9703	14.2321	15.7547
PS(42:8)	PS	C48H78NO10P	9.87375	28.6946	8.36813	8.56754	7.17441	8.51106	15.8246	15.1832	15.5902	14.3611	19.2405	15.0349	14.3586	14.2502	30.8952	27.6199	14.5949	14.6228	15.0997
PS(42:9)	PS	C48H76NO10P	22.5279	70.6146	19.1935	20.1167	17.5052	21.5966	39.7302	38.5132	30.3565	26.7935	35.8519	23.3038	22.4635	27.4721	53.9347	53.3409	31.2036	30.2137	29.6246
PS(42:10)	PS	C48H74NO10P	53.5208	133.339	48.219	43.6313	35.8376	50.2715	90.0262	94.124	51.401	45.6731	64.938	46.9976	51.6772	52.7893	124.841	110.606	69.2448	60.4641	59.0491
PS(42:11)	PS	C48H72NO10P	15.9134	33.1203	12.9377	12.8428	17.5237	17.7575	27.1281	32.9765	21.7212	18.1295	28.2165	16.4063	17.3565	17.207	44.7538	38.5137	18.6724	16.9104	18.781
PS(44:7)	PS	C50H84NO10P	0.631558	2.03154	0.292973	0.584807	0.406792		0.321698	0.695769	0.81405	1.42889	0.894071	1.56558	0.343164	0.808577	2.3163	2.01819	0.87895	0.825577	0.601912
PS(44:9)	PS	C50H80NO10P	13.8738	49.3754	15.0548	13.6247	8.77074	12.6299	22.3596	19.4047	18.8665	20.2666	24.1276	17.3007	16.7332	17.8757	31.6323	30.2432	20.9928	19.1532	18.6845
PS(44:10)	PS	C50H78NO10P	362.331	1040.63	330.408	314.093	282.574	313.569	627.303	588.397	482.815	404.131	581.937	400.766	421.023	438.93	846.403	912.867	499.238	466.511	474.492
PS(44:11)	PS	C50H76NO10P	653.555	1806.59	523.806	507.463	451.007	578.852	1024.21	1030.21	729.617	646.201	954.404	643.722	651.676	629.984	1231.12	1340.74	788.955	771.018	754.659
PS(44:12)	PS	C50H74NO10P	3463.92	9300.13	2869.94	2838.96	2446.81	3323.68	5561.32	6245.34	3855.71	3520.66	5032.3	3560.76	3674.52	3493.34	7191.14	7862.85	4624.7	4360.78	4238.83
PS(44:13)	PS	C50H72NO10P	21.257	46.3544	15.6812	16.2175	21.4161	22.1813	37.3128	42.6842	17.9468	14.2357	21.346	13.2774	13.8044	12.5915	36.9701	30.0787	21.6177	20.8851	20.7279
PS(46:9)	PS	C52H84NO10P	1.58213	7.57225	1.52924	1.60982	2.65251	1.73997	4.72546	3.77456	4.20683	2.29103	3.14378	2.76664	2.81855	2.30265	5.09789	6.78574	3.3774	3.50355	3.10561
PS(46:10)	PS	C52H82NO10P	71.905	241.471	68.3886	67.4994	59.0162	58.2559	140.677	115.969	85.8552	72.3366	96.875	75.2102	74.3248	82.4306	153.588	159.729	104.037	99.3891	100.953
PS(46:11)	PS	C52H80NO10P	538.492	1596.07	444.008	416.826	368.681	403.475	855.925	776.307	538.735	505.266	714.841	498.604	520.528	500.439	886.228	971.071	660.16	622.31	623.801
PS(46:12)	PS	C52H78NO10P	1294.41	3847.7	1060.07	1082.88	1068.71	1195.14	2238.03	2355.5	1469.05	1337.12	1799.92	1259.89	1323.81	1244.17	2459.34	2905.61	1711.37	1599.83	1614.94
PS(46:13)	PS	C52H76NO10P	10.1521	28.674	7.73895	9.39501	8.06898	9.8421	19.16	17.9899	8.37591	5.99681	9.15322	5.655	6.4923	6.22642	12.7357	12.4661	11.2723	10.3022	10.5325
PS(48:10)	PS	C54H86NO10P	1.68495	10.3359	1.0861	1.59905	1.8434	1.61126	3.54284	3.34032	2.21875	1.33719	2.20342	1.57039	1.75173	1.5375	3.82918	3.50817	3.4226	2.6952	2.73787
PS(48:11)	PS	C54H84NO10P	17.4613	52.199	13.7168	14.4171	13.9765	11.9714	29.1531	28.2026	18.4383	14.8786	21.5201	15.3183	15.3946	14.4867	28.9421	30.1823	21.8119	21.9119	21.8277
PS(48:12)	PS	C54H82NO10P	46.9692	146.128	38.9876	35.7748	34.5831	38.5185	75.8262	74.2677	47.0325	42.4418	54.2336	42.0064	42.4915	39.5014	79.8906	86.2909	61.9613	55.8735	54.5385
PS(50:9)	PS	C56H92NO10P	4.40094	14.0357	5.66522	4.25869	1.71409	3.97691	6.06253	5.73655	2.22614	3.44129	3.57434	2.99609	3.18626	2.6933	4.73027	7.22713	6.09045	5.43638	5.09107
LPS(16:0)	LPS	C22H44NO9P	1.51831	0.853858	0.831314	0.912286	3.74664	2.63934	5.85298	5.62694	2.90485	1.99828	2.56106	1.35458	1.62541	1.29833	12.7527	9.87251	1.81114	1.90106	2.12362
LPS(18:0)	LPS	C24H48NO9P	174.995	214.212	89.0944	122.139	427.598	247.02	630.056	537.307	290.737	169.571	211.676	124.331	152.999	127.52	995.95	853.625	206.965	219.517	223.049
LPS(18:1)	LPS	C24H46NO9P	4.90033	4.44583	3.73476	4.91315	10.0811	8.11442	19.1845	15.5071	10.5993	6.32875	9.15001	5.95969	5.58151	3.93908	39.6588	27.972	6.41686	7.5352	7.2834
LPS(18:2)	LPS	C24H44NO9P	1.69342	0.750379	1.01536	1.04977	3.96307	2.97199	7.53645	5.96673	1.50968	0.921881	1.64655	0.901987	1.11758	0.684351	6.75756	4.83494	1.41166	1.56899	1.82305
LPS(20:0)	LPS	C26H52NO9P	0.269475	0.2925	0.116724	0.22922	0.682819	0.369391	0.992446	0.747014	0.679158	0.347669	0.363983	0.25059	0.230585	0.219586	1.99588	1.57128	0.363532	0.417483	0.398909
LPS(20:1)	LPS	C26H50NO9P	0.20735	0.0918959	0.0564269	0.126166	0.561017	0.274384	0.806272	0.57206	0.739439	0.660189	0.57449	0.305019	0.53086	0.175415	3.40036	1.82738	0.290708	0.310494	0.379254
LPS(20:2)	LPS	C26H48NO9P	0.164278	0.323437	0.0218689	0.129078	0.48437	0.173288	0.74025	0.449531	0.47074	0.185712	0.269832	0.236711	0.258783	0.232854	1.96121	1.48186	0.168101	0.263869	0.225212
LPS(20:3)	LPS	C26H46NO9P	2.01233	2.02487	0.92703	1.26607	5.42762	3.59833	10.0501	7.22282	4.51564	2.2128	3.28012	1.98477	1.88766	2.11385	13.064	10.1738	2.89703	2.64988	2.99705
LPS(20:4)	LPS	C26H44NO9P	31.6398	57.2278	18.78	20.686	84.8336	56.7297	129.529	123.929	59.7024	33.8049	55.7283	28.8445	34.0886	30.4388	220.474	174.978	40.1793	40.3636	43.7335
LPS(20:5)	LPS	C26H42NO9P	0.810868	0.804878	0.34388	0.514399	1.92542	1.14686	2.8425	2.73381	1.07996	0.629364	1.1911	0.530825	0.661854	0.56067	3.45128	2.71684	1.0173	0.70312	0.907598
LPS(22:3)	LPS	C28H50NO9P	0.278808	0.224574	0.0880278	0.124734	0.729175	0.431081	1.33322	0.661041	0.747901	0.183619	0.513134	0.374442	0.23899	0.234373	3.06118	2.58827	0.37212	0.385707	0.314343
LPS(22:4)	LPS	C28H48NO9P	13.1299	14.5762	8.51063	10.9143	32.8261	21.7753	60.2824	52.5429	25.9129	17.7449	18.416	11.3866	12.5895	11.1371	90.4556	76.0423	16.99	17.1438	17.9535
LPS(22:5)	LPS	C28H46NO9P	15.8972	21.2508	7.79008	9.37487	36.1691	26.5576	65.5707	48.9501	27.0142	17.5211	22.6299	12.3664	14.6008	11.5771	83.6574	70.8255	17.9284	17.9721	18.741
LPS(22:6)	LPS	C28H44NO9P	352.424	287.376	207.739	221.845	921.604	515.041	1238.42	1197.1	644.874	373.952	552.849	316.284	381.378	313.934	1954.92	1587.41	380.192	387.687	413.3
LPS(22:7)	LPS	C28H42NO9P	1.02681	0.332175	0.536737	0.448492	2.25398	1.10919	2.79274	2.52356	0.960206	0.512328	0.557396	0.398791	0.572738	0.430322	2.70662	1.71232	0.756598	0.637919	0.686122
LPS(24:4)	LPS	C30H52NO9P	2.63599	3.72365	1.64652	2.02699	6.68791	3.90594	12.1808	8.90963	5.54703	3.34381	3.46079	2.32633	2.53954	2.4723	16.6544	13.717	3.32542	3.72585	4.195
LPS(24:5)	LPS	C30H50NO9P	12.4448	16.3915	5.9548	7.43457	29.5798	18.5308	58.125	39.1822	23.6628	15.6558	16.9911	10.4944	10.7861	9.47924	66.1412	57.063	14.5632	14.9696	15.6514
LPS(24:6)	LPS	C30H48NO9P	27.908	35.7587	13.1311	16.8619	72.8104	49.4807	132.062	99.8854	50.1876	33.3396	34.6556	22.3411	24.3247	20.4425	160.295	145.488	32.4234	32.108	33.4789
LPS(26:5)	LPS	C32H54NO9P	0.440519	0.395708	0.117052	0.284343	1.30052	0.787988	2.77156	1.67285	1.08847	0.649978	1.02393	0.449666	0.475358	0.246414	2.97787	2.53443	0.793885	0.565065	0.89076
LPS(26:6)	LPS	C32H52NO9P	1.33724	1.78572	0.690962	0.977264	3.95708	2.24927	6.25148	4.71632	2.81748	1.83769	1.71318	1.29465	1.27576	0.961481	7.80255	7.16891	1.79074	1.97777	2.00847
SLBPA(50:1)	SLBPA	C56H107O11P	1.57131	1.82634	1.04797	1.03758	2.11559	1.23195	2.72911	2.76887	1.86432	1.58497	1.71714	1.30537	1.51456	1.06836	4.83936	3.77242	1.49038	1.57312	1.68573
SLBPA(52:1)	SLBPA	C58H111O11P	1.77545	2.36356	1.18083	1.20967	2.51503	1.57263	3.64857	3.61532	2.43928	1.90138	2.00978	1.52503	1.58604	1.40232	6.3868	5.87977	1.91583	1.75969	1.93567
SLBPA(52:2)	SLBPA	C58H109O11P	0.992885	1.75802	0.721962	0.767549	1.22193	0.775047	1.64313	1.82134	1.58171	1.15921	1.32461	0.942148	1.08792	1.07456	3.37548	2.82128	1.09409	1.22419	0.998451
SLBPA(52:3)	SLBPA	C58H107O11P	0.362726	0.698986	0.332267	0.290099	0.579506	0.394645	0.84384	0.848277	0.409761	0.295879	0.274952	0.190036	0.197284	0.196997	1.03068	0.846436	0.298344	0.424158	0.279436
SLBPA(54:1)	SLBPA	C60H115O11P	0.439799	0.396051	0.264472	0.270107	0.849336	0.42499	1.20089	1.1294	0.684462	0.5109	0.509186	0.320717	0.412899	0.319119	2.79478	2.23191	0.473068	0.557802	0.500506
SLBPA(54:2)	SLBPA	C60H113O11P	0.273351	0.168265	0.199631	0.124075	0.534363	0.330146	0.625497	0.740078	0.528524	0.383966	0.314995	0.354849	0.194095	0.254138	1.94129	1.61598	0.297852	0.340808	0.431821
SLBPA(54:3)	SLBPA	C60H111O11P	0.278039	0.202798	0.202992	0.270699	0.394179	0.333556	0.601188	0.639692	0.442732	0.390444	0.248215	0.266627	0.270157	0.180052	1.26765	0.967531	0.159809	0.225833	0.321084
SLBPA(54:5)	SLBPA	C60H107O11P	0.76884	0.567762	0.548945	0.464581	1.31065	0.913203	2.34296	2.14647	1.00514	0.692541	0.552141	0.56583	0.446816	0.324306	2.85644	2.70164	0.798914	0.478392	0.762043
SLBPA(56:5)	SLBPA	C62H111O11P	0.531582	0.14326	0.382799	0.431276	0.986222	0.794074	2.20116	1.70977	0.967751	0.612521	0.474946	0.407411	0.435505	0.291539	2.90639	2.75205	0.65298	0.644181	0.570267
SLBPA(56:7)	SLBPA	C62H107O11P	1.00335	1.6915	0.750222	0.731885	1.62115	1.01837	2.41057	2.63266	1.56768	1.10592	1.11175	0.839366	0.894313	0.778784	3.55092	3.68626	1.0595	1.11503	1.08868
SLBPA(56:8)	SLBPA	C62H105O11P	0.435692	0.653897	0.330574	0.229889	0.502659	0.338947	0.740217	0.668016	0.433459	0.454911	0.455254	0.395581	0.336346	0.313422	0.719354	0.720207	0.450608	0.350482	0.343718
SLBPA(58:7)	SLBPA	C64H111O11P	0.508459	0.571728	0.296054	0.252073	0.916805	0.667414	1.54488	1.40813	0.922589	0.594139	0.377809	0.404565	0.379271	0.258499	2.38467	2.60663	0.566189	0.478461	0.638498
SLBPA(58:10)	SLBPA	C64H105O11P	0.190405	0.52909	0.109631	0.128677	0.23762	0.123503	0.238758	0.27936	0.191165	0.1446	0.183277	0.132425	0.148186	0.125483	0.448513	0.391922	0.180221	0.174855	0.176466
SLBPA(60:12)	SLBPA	C66H105O11P	0.363087	1.12998	0.290729	0.367659	0.45334	0.291593	0.414317	1.23781	0.523621	0.333983	0.662911	0.307733	0.496834	0.370564	1.11499	1.02316	0.49326	0.517841	0.537027
SLBPA(62:12)	SLBPA	C68H109O11P	0.32745	0.950481	0.275993	0.301917	0.42085	0.313417	0.528773	1.24493	0.427909	0.299544	0.530078	0.288762	0.344308	0.241424	1.184	0.843495	0.439487	0.39848	0.577602
SLBPA(62:13)	SLBPA	C68H107O11P	0.0693022	0.307894	0.0133135	0.0934548	0.16499	0.119217	0.175898	0.527873	0.140758	0.0950348	0.279892	0.0591901	0.12696	0.114629	0.516841	0.32691	0.127348	0.139129	0.132949
FA(15:0)	FA	C15H30O2	0.254748	1.32181	0.212233	0.267338	0.257507	0.220303	0.423736	0.508925	0.43751	0.407635	0.520434	0.305958	0.319531	0.318459	0.482579	0.599186	0.505314	0.40185	0.308217
FA(16:0)	FA	C16H32O2	10.8841	22.9266	8.35358	9.013	11.7341	7.991	12.4805	16.7092	8.67812	9.27576	19.9804	9.62986	10.8033	12.568	21.9163	16.4715	10.006	11.265	11.8624
FA(16:1)	FA	C16H30O2	1.07581	2.20951	0.890438	1.02787	1.30411	0.653006	0.703428	1.2013	0.720642	0.700371	1.05403	1.08733	0.844577	0.942539	1.28037	0.660094	0.631702	0.974507	0.913813
FA(17:0)	FA	C17H34O2	1.29277	2.11529	0.495291	0.725052	0.427326	0.550845	1.62066	1.79775	0.420199	0.989173	0.503362	1.07064	0.680822	0.842987	1.32115	2.08331	0.51656	0.436263	0.939965
FA(17:1)	FA	C17H32O2	0.22509	6.0731	0.186466	0.198708	0.425015	0.13089	0.167134	0.21588	0.134871	0.18929	0.191859	0.156454	0.139508	0.0800564	0.295849	0.282386	0.212011	0.194652	0.14255
FA(18:0)	FA	C18H36O2	17.1464	40.87	14.2153	14.005	22.6935	13.7955	18.8203	27.9681	13.9712	14.7534	30.1687	14.1261	18.418	18.6568	37.1601	24.4355	15.3412	18.6625	17.9841
FA(18:1)	FA	C18H34O2	7.47821	10.017	6.00843	6.34949	9.8775	3.39123	4.46754	8.07197	7.6598	6.34707	12.6654	7.30639	8.36866	8.8051	13.2837	7.19043	5.4897	6.82652	6.37941
FA(18:2)	FA	C18H32O2	3.81595	3.77909	2.13536	3.73367	5.05383	1.62389	2.661	3.97754	1.91832	1.99495	3.11424	2.72584	2.82399	1.67312	5.10527	3.18966	3.23091	2.06323	3.8514
FA(18:3)	FA	C18H30O2	0.238327	0.0552418	0.189969	0.252955	0.476788	0.155123	0.140098	0.345618	0.107931	0.116756	0.258455	0.269426	0.159484	0.351133	0.321765	0.320676	0.114728	0.294121	0.317208
FA(19:2)	FA	C19H34O2	0.381814	0.862068	0.263295	0.364085	0.689433	0.208277	0.217586	0.211196	0.176689	0.266436	0.284676	0.299801	0.443737	0.492816	0.291843	0.237844	0.377088	0.332555	0.3881
FA(20:1)	FA	C20H38O2	0.203944	0.388807	0.22099	0.239386	0.38413	0.140939	0.274656	0.185417	0.298955	0.28887	0.224301	0.376053	0.263419	0.360922	0.891915	0.35585	0.154875	0.176935	0.122536
FA(20:2)	FA	C20H36O2	0.497526	0.516984	0.369376	0.590743	1.21601	0.287269	0.318751	0.532684	0.478427	0.572497	0.705407	0.45474	0.615465	0.538087	0.850439	0.56999	0.50879	0.436344	0.552773
FA(20:3)	FA	C20H34O2	0.702467	1.14512	0.603894	0.507948	1.50192	0.494634	0.768904	0.889563	1.23122	1.23718	2.00359	1.40581	1.24035	1.14664	2.84985	1.45004	0.670529	0.880081	0.822124
FA(20:4)	FA	C20H32O2	400.673	491.127	299.165	250.015	504.885	229.759	340.326	611.54	358.194	343.708	472.568	277.427	361.829	211.546	694.358	526.583	281.992	352.023	338.083
FA(20:5)	FA	C20H30O2	13.0597	7.3844	7.74845	7.7282	24.6977	9.20022	13.9554	24.7655	11.296	10.3635	16.3725	8.11178	10.7718	10.4778	29.8948	19.7248	9.14904	11.3207	12.4743
FA(22:4)	FA	C22H36O2	3.16221	2.24128	2.59607	2.51343	7.16896	1.30244	1.85892	4.02193	3.75457	2.93763	5.28913	2.85436	3.38646	3.60779	8.01182	3.50786	2.10448	2.73089	2.71139
FA(22:5)	FA	C22H34O2	6.16123	2.70451	4.7601	3.63222	10.0202	2.17636	2.47461	7.18463	4.59689	4.0047	8.26091	4.45888	4.9598	5.48197	9.31879	4.52818	3.61685	4.24879	4.40206
FA(22:6)	FA	C22H32O2	3135.1	1507.74	1992.62	1753.11	2752.55	785.84	963.657	2759.48	2273.53	1958.74	3014.67	1784.49	2533.26	1270.45	2753.54	1754.99	1610.16	1927.45	1762.73
FA(24:4)	FA	C24H40O2	0.783402	0.575322	0.512245	0.531705	1.62263	0.409677	0.578539	0.923546	0.734824	0.576636	0.955059	0.576633	0.586885	0.759973	1.45115	0.48419	0.523676	0.490611	0.688729
FA(24:5)	FA	C24H38O2	7.09153	5.05747	5.70493	4.75717	11.5401	2.4381	3.34066	7.54105	5.63084	4.49301	8.73189	5.61623	5.26437	6.50224	9.71864	4.68669	4.48559	5.36953	5.01375
FA(24:6)	FA	C24H36O2	50.1711	25.8698	34.7066	32.4414	87.1873	13.6758	16.6823	45.4634	41.4749	31.4913	59.8824	30.9498	37.0876	42.1058	50.0628	24.7117	26.1812	31.0296	30.8391
FA(26:5)	FA	C26H42O2	1.06827	1.17216	0.761975	0.671319	1.16648	0.291813	0.27503	0.565546	0.513	0.492268	0.88415	0.82865	0.566659	0.663498	0.775152	0.276019	0.370026	0.73504	0.571467
FA(26:6)	FA	C26H40O2	5.46326	5.02862	3.96757	3.59358	7.13009	1.79431	2.28052	5.22095	4.1198	2.85394	5.11714	2.9782	4.21889	4.30909	5.32374	2.69972	3.51759	3.84109	4.3125
FA-OH(16:0)	FA-OH	C16H32O3	12.564	42.1396	13.6937	11.2368	18.5297	12.1764	18.9098	21.1701	11.792	14.2269	17.8783	11.5481	12.4477	13.3601	22.9276	18.0327	14.6943	15.1144	14.9183
FA-OH(17:0)	FA-OH	C17H34O3	1.76074	5.71797	2.16258	1.72281	2.98414	1.64792	2.70979	2.80485	1.57554	1.86091	2.96486	1.48717	1.79111	2.31738	3.19126	3.75821	2.8818	2.18433	2.74197
FA-OH(18:0)	FA-OH	C18H36O3	3.53432	10.4333	5.64152	3.2118	4.23976	4.11875	4.52464	4.8068	3.33503	3.71302	5.11677	3.1634	3.58123	3.66427	5.97332	4.52077	3.78784	4.2254	3.58621
FA-OH(18:1)	FA-OH	C18H34O3	9.52202	28.5117	9.06764	8.26855	8.83416	8.64958	13.7192	14.49	8.90457	10.7729	10.6529	7.18286	7.88011	8.66648	18.5072	16.4896	10.589	11.8505	10.6563
FA-OH(19:0)	FA-OH	C19H38O3	0.441355	1.00768	0.412494	0.450062	0.984869	0.334521	0.66584	0.720281	0.608996	0.800422	0.625328	0.604669	0.444546	0.544685	1.05357	0.844933	0.890932	0.571427	0.679931
FA-OH(19:2)	FA-OH	C19H34O3	0.899708	4.49109	1.31279	0.819205	1.06982	0.57859	1.94418	1.75017	1.29584	0.435341	1.56729	0.427374	1.51624	0.772809	2.1342	0.987782	0.963307	0.275141	0.631403
FA-OH(20:0)	FA-OH	C20H40O3	0.739337	2.22932	1.63222	0.430365	1.0564	0.788075	1.10447	0.773894	0.650202	0.432752	0.835661	0.776607	0.595777	0.955737	1.01349	0.528956	0.533445	0.457483	1.06227
FA-OH(20:2)	FA-OH	C20H36O3	0.528587	0.726069	0.363374	0.187702	0.334077	0.219336	0.366107	0.403441	0.228727	0.307776	0.4615	0.229896	0.417141	0.438256	0.472412	0.524915	0.637019	0.372532	0.309414
FA-OH(20:4)	FA-OH	C20H32O3	1.04805	0.848904	0.841865	0.773073	4.37025	1.94771	3.46604	4.42359	1.0957	0.94641	1.58275	0.752299	0.858904	1.04756	4.4169	2.71027	1.16027	1.25967	1.3066
FA-OH(20:5)	FA-OH	C20H30O3	0.56774	2.75201	0.428357	0.425862	1.10584	0.463152	1.1425	1.63761	0.509509	0.669898	0.763016	0.330557	0.374844	0.295744	2.34403	1.12962	0.290779	0.39327	0.412211
FA-OH(22:4)	FA-OH	C22H36O3	0.541148	0.507444	0.502669	0.505029	1.70891	0.681026	0.922653	1.27833	0.534335	0.287845	0.685243	0.287358	0.252225	0.229823	1.42099	0.97745	0.420238	0.463614	0.401968
FA-OH(22:5)	FA-OH	C22H34O3	0.695043	0.22525	0.571897	0.478171	1.66986	0.538138	0.764874	1.36323	0.826504	0.629605	0.944594	0.542174	0.526399	0.563672	1.90839	1.23413	0.683806	0.607822	0.757269
FA-OH(22:6)	FA-OH	C22H32O3	3.78016	3.66103	1.95917	2.81128	4.1055	0.400633	0.583534	1.36656	1.59985	3.12307	2.80676	1.93108	1.8751	2.09753	1.73628	0.801428	1.6668	1.71158	1.88576
CL(62:1)	CL	C71H136O17P2	0.800396	1.16829	0.472847	0.577614	1.01787	0.510839	0.655224	1.33983	0.883287	0.820451	1.10687	0.66206	0.689507	0.319899	1.83074	1.71775	0.669811	0.865141	0.325913
CL(64:0)	CL	C73H142O17P2	0.703615	1.48845	0.367199	0.492604	0.342789	0.436705	0.443882	0.8458	0.233991	0.295722	0.492796	0.277793	0.355314	0.429556	0.445316	0.500049	0.509414	0.577705	0.340867
CL(64:1)	CL	C73H140O17P2	1.76738	3.43704	1.29686	1.41339	1.07913	1.18199	1.62733	2.04765	1.29769	1.15898	1.61264	1.07373	1.33562	1.34061	2.21328	2.42581	1.6083	1.61999	0.972623
CL(64:2)	CL	C73H138O17P2	3.18387	5.80973	2.91441	2.43994	2.30506	1.75903	3.69783	3.26934	3.49662	2.73908	4.3709	2.68774	3.34468	2.56884	5.26391	5.99231	2.83798	2.90096	2.11672
CL(64:3)	CL	C73H136O17P2	2.02577	2.95474	1.34456	1.03425	1.18163	0.902377	1.8422	2.10014	1.52626	0.999619	1.60123	0.843333	1.27184	1.29429	2.46913	2.51631	1.32188	1.12233	0.648686
CL(65:1)	CL	C74H142O17P2	0.0366257	0.293603		0.116854	0.0716121	0.100412	0.0680237	0.0622171	0.167448	0.217095	0.239274	0.180243	0.221065	0.14154	0.266248	0.321963	0.162121	0.027117	0.0309341
CL(66:1)	CL	C75H144O17P2	16.601	35.46	14.0762	14.3441	9.43585	9.45894	16.2484	19.6883	10.886	13.026	16.3179	12.0714	14.4439	14.6055	22.7406	24.0077	14.5086	14.0363	11.3668
CL(66:2)	CL	C75H142O17P2	14.0234	26.5462	9.83811	9.70025	7.72629	6.81296	12.6495	14.7921	10.6854	10.1808	13.8547	9.24788	11.6574	10.7026	18.6906	19.1329	11.4421	10.7169	8.33407
CL(66:3)	CL	C75H140O17P2	10.6311	17.7384	7.53564	7.50295	5.97176	5.12052	9.19643	10.449	7.47288	6.46917	8.7924	5.91149	6.83444	5.80814	12.4573	13.2832	7.24295	7.45236	5.65691
CL(66:4)	CL	C75H138O17P2	6.3018	12.1902	4.65904	4.77417	4.08791	3.01319	6.21391	7.23183	3.9643	2.9894	4.29823	2.42492	3.3028	3.28015	6.67896	6.19285	3.99378	4.15063	3.31568
CL(66:5)	CL	C75H136O17P2	3.55806	5.96873	2.26065	2.44	2.36683	1.77049	3.26338	3.72047	2.39463	1.39166	2.51804	1.23662	1.39325	1.39904	2.59423	2.17109	2.42618	2.07494	1.95831
CL(67:2)	CL	C76H144O17P2	1.65568	3.72985	0.926414	1.29762	1.13542	0.846493	1.66959	2.16536	2.43563	1.92791	2.70034	2.49859	2.52997	2.41531	3.26254	3.00913	0.916426	1.83166	1.37248
CL(67:3)	CL	C76H142O17P2	0.882579	1.78764	0.546369	0.746538	0.672397	0.515393	1.13422	0.851516	0.924361	0.997002	1.01167	0.756074	0.903597	0.815365	0.872431	1.18476	0.858789	0.760403	0.551301
CL(68:1)	CL	C77H148O17P2	10.3597	29.7409	10.4394	11.7515	9.3559	7.16983	12.6941	14.4696	9.83129	9.30407	12.3291	8.2053	11.1409	11.413	18.2055	19.2822	9.99588	8.23726	6.2961
CL(68:2)	CL	C77H146O17P2	189.035	380.898	148.855	158.542	109.838	92.0606	187.372	207.274	183.555	181.39	245.683	175.388	212.974	216.031	324.652	366.427	184.271	166.106	133.44
CL(68:3)	CL	C77H144O17P2	66.6246	129.766	48.3332	52.0231	41.4428	33.7586	64.5948	72.061	58.6832	54.4634	72.5634	50.6189	62.5604	60.3836	97.9802	105.271	58.4817	53.819	47.0172
CL(68:4)	CL	C77H142O17P2	46.8999	82.4947	34.7928	33.6711	27.063	23.3494	43.8399	46.9466	29.7951	27.0505	37.9627	23.7707	29.7232	26.9391	52.7087	52.9363	33.5963	31.8727	28.2496
CL(68:5)	CL	C77H140O17P2	23.5556	41.5483	17.0869	19.2953	14.1591	11.9691	21.6675	23.8147	12.0403	11.1931	16.2469	10.2919	12.358	10.8999	22.1666	21.3621	16.4037	14.5388	13.2309
CL(68:6)	CL	C77H138O17P2	19.9967	41.0786	13.5548	15.4559	12.2147	9.55718	18.3836	20.6272	6.77554	6.73278	9.21978	5.83382	7.18549	6.07229	13.1509	11.4896	11.815	11.2242	9.24496
CL(68:7)	CL	C77H136O17P2	4.58143	8.44697	3.40011	3.70997	3.041	2.5473	4.79083	5.50368	3.87463	2.57744	4.34669	2.80072	2.91152	2.66821	5.58627	5.85865	3.39287	3.446	2.8735
CL(69:2)	CL	C78H148O17P2	2.57088	6.90855	2.96245	2.77192	2.14255	1.71775	2.72484	3.15383	3.77924	3.74219	5.21131	4.04401	4.22128	4.92713	6.70497	6.44192	3.22971	3.37868	2.065
CL(69:3)	CL	C78H146O17P2	2.62386	6.65731	2.29375	2.52496	1.72593	1.72343	2.45086	3.1841	3.73875	3.23805	4.75719	3.5671	4.0338	2.77267	5.80489	5.89185	3.04838	2.84499	1.89213
CL(69:4)	CL	C78H144O17P2	2.92085	6.61921	2.22373	2.86709	2.11453	1.54922	3.09461	2.97631	2.6647	2.52744	3.26719	2.48859	3.11162	2.7135	4.26791	4.1487	2.74499	2.52496	2.1435
CL(69:5)	CL	C78H142O17P2	1.4253	4.13209	1.46014	2.08143	1.04974	1.20177	2.05694	1.92384	1.309	1.18675	2.18896	1.08219	1.59063	1.01861	2.67979	2.18391	1.32289	1.74522	1.57389
CL(69:6)	CL	C78H140O17P2	0.850646	1.89033	0.593254	1.29028	0.842652	0.862764	0.637942	1.42824	0.522916	0.307133	0.621804	0.417513	0.804163	0.364798	0.658342	1.04579	0.651264	0.770165	0.384557
CL(70:2)	CL	C79H150O17P2	15.5222	35.362	12.1782	14.8747	11.2883	7.76482	15.057	17.7132	17.142	15.1032	22.7773	15.8254	16.0991	20.0993	34.5726	32.5424	14.0163	13.5227	8.26835
CL(70:3)	CL	C79H148O17P2	118.256	271.365	100.802	115.877	75.0017	69.3849	129.091	140.897	139.776	137.331	183.063	135.703	160.223	166.271	253.287	282.187	123.285	118.154	93.6663
CL(70:4)	CL	C79H146O17P2	231.662	481.965	174.665	196.344	138.592	118.033	232.008	246.148	215.948	190.968	266.237	194.231	229.432	217.467	366.748	377.79	214.848	197.647	164.191
CL(70:5)	CL	C79H144O17P2	187.676	394.837	148.573	162.754	115.498	102.74	194.178	209.063	135.019	128.237	166.594	118.343	146.021	139.841	260.236	257.184	157.463	147.358	122.975
CL(70:6)	CL	C79H142O17P2	92.7143	179.583	70.5867	82.2619	57.9832	50.1831	85.961	100.096	55.918	49.4495	71.853	45.8873	56.0285	50.3196	102.723	103.058	66.9557	64.861	54.991
CL(70:7)	CL	C79H140O17P2	92.3214	190.11	66.1627	78.884	58.5014	48.5068	92.5286	98.3626	32.1485	27.9092	40.4107	26.168	32.9014	28.0298	61.9307	55.1726	57.145	53.4397	47.1201
CL(70:8)	CL	C79H138O17P2	8.75638	16.345	6.41561	7.46931	5.55976	4.8367	8.25537	10.2331	5.02451	4.16674	5.49854	3.33307	4.87896	4.18384	8.93627	8.15613	6.08253	6.00115	5.56939
CL(70:9)	CL	C79H136O17P2	2.89107	5.76359	1.98067	2.24765	1.91598	1.45528	3.64264	3.43866	2.06713	1.66603	2.57114	1.41968	1.92886	1.8777	3.26041	3.86706	2.26691	2.58899	1.66074
CL(71:3)	CL	C80H150O17P2	1.22209	3.52192	1.32122	2.04504	1.34717	1.05796	2.17497	1.17471	2.45208	1.89872	3.69324	2.42893	2.33403	2.58603	3.92248	4.21478	1.73176	1.81387	0.846351
CL(71:4)	CL	C80H148O17P2	5.33813	13.3135	4.84119	5.31895	3.65685	3.71974	6.33955	6.26697	7.97894	6.93609	10.167	7.05602	9.06597	8.24086	12.4906	12.4076	5.05493	5.9332	4.89258
CL(71:5)	CL	C80H146O17P2	3.85324	12.1917	3.5454	4.75434	2.5878	2.79625	5.2131	5.58391	4.75175	3.67324	5.6518	3.74661	4.43807	3.89275	6.68322	7.51047	4.2139	3.92296	3.66203
CL(71:6)	CL	C80H144O17P2	2.17997	8.05827	2.49916	3.34189	1.47364	1.60913	3.12573	3.1964	2.13299	2.02351	2.59662	2.24776	2.4265	1.9003	3.99293	3.64268	2.26339	2.03967	2.04269
CL(71:7)	CL	C80H142O17P2	3.95784	6.44451	3.26221	4.0214	2.15008	2.25794	4.38702	4.21847	1.6414	1.78765	2.57595	2.15269	1.85306	1.53712	3.94088	2.65976	2.57572	3.00253	2.2973
CL(71:8)	CL	C80H140O17P2	0.781429	1.65945	0.675187	1.93999	0.682281	0.442029	1.51855	1.06695	0.303574	0.365474	0.38504	0.339079	0.575499	0.273091	0.590714	0.249449	0.834001	0.515759	0.420622
CL(72:2)	CL	C81H154O17P2	0.808521	1.15445	0.747967	0.220535	0.84029	0.350407	0.694658	0.847284	0.793868	0.582093	1.37623	0.265836	0.863446	1.19171	1.93418	1.12362	0.771527	0.54544	0.222256
CL(72:3)	CL	C81H152O17P2	14.2365	20.158	6.52585	9.86342	7.34353	4.26762	10.0104	8.73019	27.6422	15.6609	23.5365	10.0737	15.6632	15.6319	78.0554	34.0709	5.63577	10.7408	3.24821
CL(72:4)	CL	C81H150O17P2	181.859	411.228	141.062	168.23	117.234	106.45	186.399	211.693	285.358	273.083	358.643	262.149	310.723	312.546	486.112	553.79	199.906	193.322	144.36
CL(72:5)	CL	C81H148O17P2	234.678	540.008	195.116	218.593	141.03	144.151	249.38	269.509	237.017	216.177	280.983	221.006	261.386	254.751	445.704	432.979	236.85	213.891	182.648
CL(72:6)	CL	C81H146O17P2	202.371	454.911	171.266	236.525	128.777	121.327	227.983	242.527	170.617	149.347	208.04	158.287	186.986	174.414	324.792	313.561	199.138	179.144	149.479
CL(72:7)	CL	C81H144O17P2	304.278	640.791	243.917	384.849	191.27	176.717	314.094	348.485	200.45	173.473	242.527	175.38	208.118	190.363	387.028	374.162	254.199	239.771	198.172
CL(72:8)	CL	C81H142O17P2	228.822	483.274	184.937	365.033	151.348	138.982	270.172	279.482	90.9499	76.6334	108.622	78.7023	95.3443	78.3871	188.974	161.817	173.405	164.376	139.507
CL(72:9)	CL	C81H140O17P2	32.0567	61.3037	22.5988	26.2843	20.04	17.3517	31.805	36.1014	13.7237	12.35	16.819	10.688	13.6814	12.2738	27.9763	24.4556	20.9115	20.0099	17.5287
CL(72:10)	CL	C81H138O17P2	8.11375	16.2337	5.91776	6.15953	5.31993	4.5971	8.28055	10.273	5.04692	4.11989	6.54484	3.91456	4.86515	4.33011	9.19649	9.95962	6.2427	5.30653	5.02461
CL(72:11)	CL	C81H136O17P2	1.538	4.30624	1.67617	1.56793	1.26871	1.24398	2.56455	2.67709	1.82627	1.56562	2.13219	1.26439	1.77026	1.14974	2.97001	3.15169	1.85116	1.41198	1.08929
CL(73:4)	CL	C82H152O17P2	0.967756	2.30699	0.965952	1.17749	1.00189	0.849498	1.34973	1.42336	2.76156	2.07395	3.01156	2.45821	2.36892	3.20321	3.61809	4.89033	1.74097	1.31313	0.805692
CL(73:5)	CL	C82H150O17P2	3.00329	7.32421	2.69109	2.65659	1.74544	1.59183	3.63006	2.5974	4.12765	3.36717	5.16834	2.58064	4.5816	3.53756	6.63247	5.4855	2.81776	3.23028	1.43189
CL(73:6)	CL	C82H148O17P2	2.6162	4.71192	2.91833	3.87508	1.859	1.72612	3.12568	3.51569	3.69673	2.65363	3.5905	2.79069	3.38431	3.041	4.64862	5.70952	3.38506	2.11615	1.9891
CL(73:7)	CL	C82H146O17P2	3.26391	8.21571	3.85715	7.55445	3.11611	2.52339	5.62681	5.26543	4.38962	3.90106	5.50708	3.60248	4.85104	3.41874	7.07419	6.62491	4.70195	3.60116	3.21945
CL(73:8)	CL	C82H144O17P2	4.12335	7.127	2.95207	3.12469	2.48228	2.02592	3.02829	2.91887	2.50957	1.89561	2.74371	2.57246	2.69638	2.20311	4.34587	4.14746	2.20702	2.62139	2.6784
CL(73:9)	CL	C82H142O17P2	1.83282	2.35692	1.19178	1.27984	0.940906	1.03124	2.02532	2.18835	1.07716	1.07962	1.49712	1.18777	1.22445	0.667591	1.49613	2.02222	1.13177	1.36575	0.773239
CL(74:4)	CL	C83H154O17P2	3.41422	5.34637	1.4346	1.97973	1.00913	2.15874	3.04778	3.99426	6.75634	4.96379	8.8381	5.32348	6.05849	7.22654	12.6329	11.4754	4.03385	2.51434	2.36549
CL(74:5)	CL	C83H152O17P2	19.4251	45.8227	14.8601	18.2119	13.5346	13.4205	19.1826	23.114	30.1198	25.1437	39.9763	30.9862	32.0146	32.3857	63.9208	61.7443	23.159	18.8996	14.8309
CL(74:6)	CL	C83H150O17P2	66.599	156.16	55.3998	56.9311	41.8834	44.5897	82.5476	77.4461	92.4692	76.1675	96.2789	71.765	83.5034	79.5514	162.521	156.316	75.2501	64.3516	55.5467
CL(74:7)	CL	C83H148O17P2	192.617	430.276	155.205	183.046	122.54	117.131	205.782	236.335	205.767	174.644	247.529	187.554	222.757	210.152	351.965	370.549	193.487	185.045	150.71
CL(74:8)	CL	C83H146O17P2	219.4	467.409	172.889	210.237	134.333	137.143	243.821	265.715	170.861	149.105	204.093	150.252	177.815	174.84	321.399	318.688	191.737	185.425	152.975
CL(74:9)	CL	C83H144O17P2	184.085	381.341	149.165	171.99	116.545	108.908	201.506	212.788	117.472	99.6164	137.457	94.0633	115.239	107.872	223.922	208.036	146.912	133.032	116.471
CL(74:10)	CL	C83H142O17P2	91.2161	185.096	72.4933	82.9816	59.2854	55.2272	100.87	108.943	45.9957	39.7953	56.6394	37.7682	47.086	40.894	90.7775	85.5335	65.9579	63.2503	54.6723
CL(74:11)	CL	C83H140O17P2	19.3272	39.8026	14.7684	16.9266	12.7493	11.8318	21.8062	22.9466	9.26488	8.15823	11.119	6.93332	8.83501	8.24363	17.5567	15.9114	13.2403	12.3959	11.5572
CL(74:12)	CL	C83H138O17P2	2.96354	5.97267	1.94236	2.23026	1.86588	2.06397	3.60582	3.52868	1.76912	1.32246	2.16615	1.20873	1.57792	1.70444	2.91267	2.7271	2.37989	1.93836	2.11219
CL(75:7)	CL	C84H150O17P2	1.86698	5.30197	1.70776	2.12573	1.47412	1.40224	2.0135	2.08664	2.21368	1.23082	3.26348	2.11373	0.806375	1.82787	3.58068	3.27274	2.0944	1.7199	1.35589
CL(75:8)	CL	C84H148O17P2	3.21874	5.14946	3.28691	4.32803	1.12841	1.84876	2.17675	1.69528	2.35929	2.97224	3.64448	3.04255	2.72649	2.60921	4.58013	5.63958	3.06666	0.918235	1.82718
CL(75:9)	CL	C84H146O17P2	4.86803	8.518	3.80732	4.37317	2.37274	2.8009	5.21438	5.10923	4.27485	3.39676	4.1106	3.16512	4.27498	4.44052	5.86617	7.15619	3.7779	2.84821	2.88213
CL(75:10)	CL	C84H144O17P2	1.75102	4.99893	1.69198	1.51728	1.43043	1.35868	2.03834	1.86084	1.53005	1.58121	1.73758	1.10163	1.56527	1.40157	3.33857	2.20221	1.93338	1.76713	1.44614
CL(75:11)	CL	C84H142O17P2	0.613553	1.78184	0.350251	1.10646	0.561246	0.725738	0.555865	0.683622	0.543678	0.392081	0.633608	0.398158	0.673357	0.300007	0.678786	0.724657	0.775893	0.463974	0.356392
CL(76:6)	CL	C85H154O17P2	1.16314	5.6259	1.44235	1.64697	1.56727	1.33238	1.44903	1.3588	3.47747	2.20029	3.83433	2.13805	2.43878	3.29305	6.41034	5.36329	2.1716	1.96806	1.3585
CL(76:7)	CL	C85H152O17P2	20.2973	33.9935	14.8228	13.45	9.65385	9.43919	15.4986	16.4347	14.7071	12.8974	18.2748	14.5776	15.3086	16.9282	28.3774	26.8858	14.5664	13.6353	10.5359
CL(76:8)	CL	C85H150O17P2	33.9426	66.212	24.5922	29.8362	19.6707	19.5841	30.7264	39.2234	30.1352	25.246	33.2757	28.11	35.4985	23.4125	57.92	57.2052	28.1522	23.2411	19.0311
CL(76:9)	CL	C85H148O17P2	170.479	363.082	131.396	143.556	101.62	104.927	172.291	207.563	176.629	156.566	220.413	160.298	195.336	184.444	294.546	334.591	166.434	155.975	135.225
CL(76:10)	CL	C85H146O17P2	159.171	335.047	125.585	145.263	97.1825	101.117	183.586	196.071	132.245	109.053	154.741	112.542	135.995	126.372	236.577	240.982	143.329	137.076	113.072
CL(76:11)	CL	C85H144O17P2	91.5652	196.337	75.4081	98.931	60.8864	60.6321	105.819	114.534	59.8929	49.4889	69.9684	49.0315	61.3563	55.2949	119.259	109.903	76.8353	73.0038	61.038
CL(76:12)	CL	C85H142O17P2	52.4212	104.565	41.1318	68.5301	33.2679	32.1562	55.4948	62.6624	27.2446	23.3762	34.6514	22.4485	27.6886	24.3882	54.5909	50.5248	39.8315	37.2479	33.3889
CL(76:13)	CL	C85H140O17P2	8.47763	17.79	6.43717	6.43578	5.46111	5.25569	9.25927	11.1977	4.0418	3.19412	4.44409	3.03518	4.00194	3.2003	7.09119	6.83089	5.71216	5.90083	4.42433
CL(76:14)	CL	C85H138O17P2	0.531164	2.10872	0.746407	0.628394	0.625609	0.739515	0.621623	0.82086	0.443819	0.322275	0.296503	0.210842	0.40713	0.0718313	0.299666	0.787052	0.766386	0.41122	0.319851
CL(77:9)	CL	C86H150O17P2	1.74077	1.56421	0.818621	2.14471	0.985079	1.05929	1.82594	2.12466	2.05236	1.7755	2.0903	1.73887	1.94828	1.74761	3.18286	2.97924	1.59256	1.01358	1.31878
CL(77:10)	CL	C86H148O17P2	1.60719	1.68794	1.47418	1.05624	1.09817	1.18865	2.20878	2.36812	1.41702	0.909896	1.97584	1.21525	1.27797	1.38518	2.6074	2.65593	1.41518	1.26056	0.999507
CL(77:11)	CL	C86H146O17P2	0.541855	2.27518	0.716747	0.769867	0.738286	0.661849	1.1047	0.716598	0.439786	0.327119	1.1208	0.887947	0.372098	0.513152	0.881659	1.35272	0.540421	0.382549	0.334726
CL(77:12)	CL	C86H144O17P2	0.372043	2.14329	0.322659	0.75763	0.457747	0.326162	0.908439	0.4327	0.554967	0.412999	0.668685	0.469113	0.673609	0.289464	0.879432	1.03375	0.528226	0.57448	0.544846
CL(78:8)	CL	C87H154O17P2	1.41505	0.681831	1.07146	0.983415	0.802639	0.591164	1.17235	1.50728	1.41019	1.35145	1.81134	1.20084	1.31666	1.5751	1.9528	2.54302	0.423534	1.21736	0.752046
CL(78:9)	CL	C87H152O17P2	4.35846	7.92283	3.22434	4.35039	2.74666	3.51928	5.58831	4.99996	5.19622	4.96229	6.29144	4.66201	6.26627	5.61391	9.58653	10.169	4.66423	5.09155	3.65901
CL(78:10)	CL	C87H150O17P2	14.9613	38.4493	14.6488	16.1576	10.443	10.7301	16.362	21.3852	19.0245	16.0337	21.4054	17.6095	19.0972	19.1866	31.3139	33.2027	16.9641	16.7857	13.6194
CL(78:11)	CL	C87H148O17P2	35.8449	84.7508	27.9292	30.8606	22.1722	24.0156	38.2616	46.8974	33.1309	28.1324	38.3952	29.095	33.816	30.6227	57.288	54.8443	35.9809	31.2319	28.3904
CL(78:12)	CL	C87H146O17P2	69.8304	133.067	52.9291	56.223	38.7325	41.033	74.5311	83.2983	57.1758	47.7608	68.4402	49.3713	61.5286	57.0288	101.694	107.321	58.2151	58.0625	47.6102
CL(78:13)	CL	C87H144O17P2	62.6739	125.272	51.59	57.2012	40.9043	40.3985	71.3328	80.7462	41.3647	37.4323	52.7829	36.7491	44.784	41.6064	80.2099	84.2621	52.6356	47.7729	41.3456
CL(78:14)	CL	C87H142O17P2	23.5724	46.0431	18.3611	19.3249	15.158	14.5405	26.4926	29.3791	11.7807	10.762	15.5494	9.77105	13.0804	11.5626	23.2791	22.8836	16.5662	16.869	13.7684
CL(78:15)	CL	C87H140O17P2	3.62477	8.82031	2.52089	2.71388	2.44775	2.59311	4.0721	5.21647	1.78192	1.22806	2.1179	1.34149	1.68439	1.5812	3.75712	2.71876	2.52345	2.24214	2.06864
CL(79:12)	CL	C88H148O17P2	0.383879	0.450226	0.463778	0.369181	0.303173	0.462085	0.414201	0.249397	0.421604	0.246064	0.569843	0.1797	0.31083	0.217716	1.00026	0.695141	0.286305	0.222458	0.159416
CL(80:10)	CL	C89H154O17P2	0.274572	0.535945	0.376642	0.406954	0.300895	0.198358	0.287503	0.337531	0.826172	0.462546	0.40877	0.302354	0.311324	0.559603	0.834815	0.817668	0.348372	0.293827	0.315131
CL(80:11)	CL	C89H152O17P2	1.65617	3.36491	1.17207	2.15416	0.996947	1.49089	2.10744	2.39857	1.79246	1.06177	2.47341	1.54792	2.277	2.72247	3.96741	3.92545	1.08523	1.17222	1.54637
CL(80:12)	CL	C89H150O17P2	4.72553	10.9186	5.10819	4.64487	2.9827	3.14411	6.01033	5.96833	4.89955	5.08721	5.71202	4.66391	5.34062	5.69853	7.38604	9.4707	6.26486	5.08392	4.3958
CL(80:13)	CL	C89H148O17P2	6.41026	9.72305	4.4894	4.4898	3.39155	3.87173	7.29703	15.3302	5.98191	5.42411	3.74258	4.1173	5.21751	5.58831	10.9782	7.2552	5.5809	4.86886	4.10116
CL(80:14)	CL	C89H146O17P2	42.7597	87.9804	34.2499	35.1689	25.1069	26.5807	46.1897	53.4929	33.1921	30.1744	42.1024	29.7804	36.9725	34.4662	63.6245	66.2961	36.3753	34.8629	29.0339
CL(80:15)	CL	C89H144O17P2	27.9723	59.7681	23.5251	25.2043	18.1743	19.5564	33.0233	37.0599	19.0198	17.0014	25.0435	15.7025	19.3975	17.3585	34.6969	36.4058	23.0358	20.9638	19.2737
CL(80:16)	CL	C89H142O17P2	9.73692	23.0237	8.75756	10.6226	7.12857	7.2966	13.0092	14.1415	5.78718	5.10112	6.89308	4.50406	5.98287	5.29917	11.7383	11.7645	7.94723	8.18655	6.71305
CL(80:17)	CL	C89H140O17P2	1.58944	3.51037	1.1705	0.966162	1.06123	1.00087	1.73788	2.637	0.744234	0.741079	1.1205	0.472925	0.64092	0.663569	1.21306	0.689805	0.864022	0.890405	0.940125
CL(82:14)	CL	C91H150O17P2	1.19721	1.60814	1.46562	1.1768	0.670784	1.1521	1.35197	1.83463	1.08008	1.28677	0.893104	1.2328	1.11645	1.74532	1.63758	1.9682	1.55336	1.364	0.590092
CL(82:15)	CL	C91H148O17P2	4.22251	7.01818	3.38585	4.20417	2.43017	3.1604	4.49605	5.37322	3.38069	3.25274	4.23222	3.11444	4.0699	3.88503	5.77277	7.19301	4.34055	3.36714	3.04066
CL(82:16)	CL	C91H146O17P2	6.40934	12.2515	5.4159	6.30427	4.46309	4.57325	8.14096	9.20839	5.71496	4.29903	6.24358	4.36151	5.28965	4.88396	8.84203	9.9199	6.09109	6.05989	5.21162
CL(82:17)	CL	C91H144O17P2	10.6086	21.1182	8.57636	8.81265	6.56699	6.63836	11.2814	13.4215	6.80896	6.43863	8.99579	5.85372	6.82305	6.89435	12.7013	13.4839	8.16034	7.42145	6.95218
CL(82:18)	CL	C91H142O17P2	5.58029	11.6982	4.3284	4.43383	3.62938	3.76826	6.61819	7.27075	2.55643	2.42075	3.17063	2.50951	2.92706	2.36552	5.65708	5.37174	3.73741	3.90138	3.42826
CL(84:16)	CL	C93H150O17P2	0.453361	0.0600916	0.309629	0.413099	0.215958	0.375404	0.479855	0.465633	0.284176	0.121779	0.449919	0.247632	0.404696	0.436521	0.392782	0.311695	0.28289	0.35123	0.0820168
CL(84:17)	CL	C93H148O17P2	0.527859	1.1579	0.512382	0.522462	0.413222	0.33769	0.821506	1.02869	0.539666	0.431976	0.598761	0.59447	0.591779	0.490348	0.603897	0.875742	0.620161	0.502748	0.434378
CL(84:18)	CL	C93H146O17P2	1.21499	0.721056	0.890147	0.876422	0.934178	0.709743	1.20467	1.03191	0.685767	0.736572	0.739971	0.697379	0.851606	0.700471	1.51167	1.5772	0.869905	0.274562	0.814473
CL(84:19)	CL	C93H144O17P2	7.82411	13.002	6.31245	6.30765	4.40582	5.16095	8.24116	9.97744	4.76468	4.09087	6.30014	3.73905	4.61247	4.287	8.48539	9.58863	6.12077	5.38075	4.77599
CL(84:20)	CL	C93H142O17P2	1.81811	3.87721	1.45286	1.55305	1.11431	1.0575	1.83038	2.27212	0.646433	0.56125	0.815317	0.636544	0.812746	0.630766	1.32328	1.8169	1.29658	0.996332	1.23033
CL(86:20)	CL	C95H146O17P2	0.552027	0.655481	0.447942	0.359568	0.344159	0.387282	0.796907	0.727923	0.260564	0.199115	0.354104	0.178181	0.330811	0.274515	0.50022	0.447491	0.533873	0.167748	0.242333
CL(86:22)	CL	C95H142O17P2	0.559875	1.14896	0.313339	0.402444	0.403537	0.479347	0.636698	0.689963	0.0703012	0.205798	0.148761	0.160764	0.228997	0.0855903	0.599259	0.396226	0.41814	0.235944	0.115111
MLCL(50:1)	MLCL	C59H114O16P2	1.76661	1.88819	1.16612	1.50212	2.26675	1.61154	4.0363	4.65638	2.45122	1.80886	2.52745	1.40177	1.79796	1.29344	8.76338	7.61954	2.30455	2.1275	1.69989
MLCL(50:2)	MLCL	C59H112O16P2	0.907519	0.345639	0.469111	0.302043	0.989003	0.605867	1.71625	3.04434	0.893498	0.523364	1.68565	0.619252	0.534143	0.244739	3.50342	2.8954	0.613155	0.762679	0.566438
MLCL(52:2)	MLCL	C61H116O16P2	4.37993	6.33532	3.27298	3.94809	5.37673	4.15464	8.18349	11.4358	6.94578	5.69161	7.65549	4.78778	5.70127	5.04128	19.9148	19.9952	5.19806	5.39755	5.05522
MLCL(52:3)	MLCL	C61H114O16P2	5.64966	6.15222	3.82531	4.2998	5.95331	5.00643	9.67697	11.97	5.59453	5.10247	7.04446	3.94353	5.26427	4.0548	16.8374	16.0654	5.83797	5.49373	5.5234
MLCL(52:4)	MLCL	C61H112O16P2	2.41838	2.18597	1.31272	2.01103	2.40796	1.591	4.23391	4.00144	1.08295	0.74808	1.26973	0.213203	1.27133	1.00068	5.52949	4.51292	1.33803	1.5108	1.85777
MLCL(54:3)	MLCL	C63H118O16P2	7.6653	8.9193	5.38941	6.92482	8.56792	7.15278	13.2607	17.5866	13.6612	10.1714	13.6619	9.59487	10.7778	9.2834	35.831	34.6188	8.95259	9.71992	7.55989
MLCL(54:4)	MLCL	C63H116O16P2	5.98922	9.41916	5.00871	5.3868	7.01497	6.24952	11.5706	15.1276	7.5532	5.78119	6.96539	5.18101	6.10986	5.22429	22.1333	17.6157	6.6639	6.21544	5.52264
MLCL(54:5)	MLCL	C63H114O16P2	7.37506	12.8615	5.62459	7.68175	7.15285	7.07153	13.1883	16.7444	6.00801	5.62051	7.37152	4.60094	6.01908	5.06712	20.735	18.088	7.21541	6.38702	6.69409
MLCL(54:6)	MLCL	C63H112O16P2	4.30388	7.70186	3.91775	7.8207	5.13172	6.27832	11.1106	12.4669	1.3551	2.02037	2.53717	1.93179	1.25159	1.82347	11.5104	9.10995	4.21635	4.6198	6.48
MLCL(56:4)	MLCL	C65H120O16P2	0.46961		0.12426	0.51581	0.710908	0.781503	0.743661	2.50775	1.76156	0.68226	1.22005	0.94785	1.2099	0.983288	4.78145	4.39043	0.817337	1.06135	0.408237
MLCL(56:5)	MLCL	C65H118O16P2	2.31215	4.33371	1.8297	2.12457	2.44945	1.87463	2.92807	4.06165	3.3633	1.75755	3.89041	2.28173	2.67101	1.61225	11.4381	8.83954	2.99284	2.55291	1.97589
MLCL(56:6)	MLCL	C65H116O16P2	3.55649	8.90545	2.913	4.26267	6.13051	4.43001	9.77189	13.0285	6.40736	4.45448	7.30836	4.05136	5.66848	4.19195	20.631	16.2428	5.26651	5.11037	4.6448
MLCL(56:7)	MLCL	C65H114O16P2	7.10351	11.9681	5.80584	5.77686	7.66162	7.18788	12.9462	20.2407	6.72265	5.21445	7.35904	5.04549	6.11717	4.96332	21.4788	18.5135	7.29522	6.73846	7.46378
MLCL(56:8)	MLCL	C65H112O16P2	2.48024	4.21988	1.41135	1.29391	1.90909	2.6983	3.4088	8.93758	1.2575	1.28486	0.573195	0.765123	0.979548	0.872245	6.42913	4.34308	1.5932	1.52975	3.1196
MLCL(58:7)	MLCL	C67H118O16P2	0.404331	0.223452	0.328579	0.260762	0.339676	0.200868	0.484236	0.917416	0.311343	0.198053	0.463718	0.26802	0.279662	0.160534	1.5115	1.01743	0.295733	0.241271	0.162555
MLCL(58:8)	MLCL	C67H116O16P2	6.22585	9.96237	4.03767	4.99407	6.0753	6.1673	10.2084	15.8734	7.01781	5.37691	7.47917	4.62856	6.26696	5.24062	20.2974	18.4035	6.66576	5.66194	6.07427
MLCL(58:9)	MLCL	C67H114O16P2	4.11309	7.15445	3.81946	3.11262	4.18735	4.89216	7.60097	10.5218	3.65397	3.97405	4.51281	2.93142	2.8776	2.96101	11.4313	10.7256	4.44341	4.50021	4.65723
MLCL(60:9)	MLCL	C69H118O16P2	0.372107	0.0897947	0.221694	0.1542	0.374282	0.419452	0.592705	1.16334	0.379357	0.24725	0.518609	0.357716	0.319169	0.346419	1.94819	1.62697	0.313269	0.393182	0.240815
MLCL(60:10)	MLCL	C69H116O16P2	0.653199	0.650314	0.479706	0.274005	0.626327	0.813717	1.70942	2.40548	0.664126	0.534239	0.57435	0.41211	0.564425	0.616724	2.48714	1.64557	0.776555	1.1093	0.702644
MLCL(60:11)	MLCL	C69H114O16P2	0.681237	1.71084	0.876353	0.796936	1.24408	1.37906	2.27855	3.69033	1.11455	0.33402	1.09016	0.750607	0.772838	1.07624	3.32608	3.23342	1.1189	1.44073	1.06551
DLCL(34:2)	DLCL	C43H82O15P2	0.112798	0.494163	0.132469	0.134399	0.200955	0.151481	0.243572	0.442522	0.169561	0.0553142	0.122779	0.0822774	0.103256	0.105741	0.53844	0.537632	0.0953536	0.0899582	0.101782
DLCL(36:2)	DLCL	C45H86O15P2	1.43842	2.59839	1.24905	1.22294	1.04887	1.52167	2.20574	4.07146	1.97131	1.35178	2.69694	1.87799	2.12647	1.4787	5.76754	4.41731	1.20058	0.97107	1.00927
DLCL(36:4)	DLCL	C45H82O15P2	0.0930167	0.644606	0.0722395	0.12179	0.1467	0.0647697	0.212353	0.398532	0.104842	0.0743382	0.211911	0.147104	0.0518826	0.036526	0.30584	0.354812	0.0730422	0.0745495	0.0587627
DLCL(38:5)	DLCL	C47H84O15P2	0.603427	0.767541	0.322401	0.285337	0.411323	0.422683	0.472285	0.773838	0.519822	0.667659	1.13986	0.269685	0.0655344	0.372921	1.2201	0.927428	0.429385	0.368956	0.365604
Cer(d31:1)	Cer[d]	C31H61NO3	0.00942944	0.0309692	0.0243734	0.0250231	0.020152	0.0180084	0.00742607	0.0121142	0.0132079	0.0444307	0.0139176	0.0207926	0.0184425	0.0162351	0.0280508	0.0494152	0.0261569	0.00888777	0.0145358
Cer(d32:1)	Cer[d]	C32H63NO3	0.5097	0.329417	0.406349	0.454692	0.356032	0.169301	0.213998	0.418531	0.269891	0.386223	0.347754	0.261895	0.306251	0.384541	0.453339	0.433599	0.32802	0.429455	0.546272
Cer(d32:2)	Cer[d]	C32H61NO3	0.331484	0.0777993	0.21811	0.277657	0.282529	0.1514	0.222138	0.355397	0.222058	0.268896	0.325626	0.201337	0.22554	0.238336	0.497894	0.38407	0.266538	0.268829	0.19787
Cer(d34:0)	Cer[d]	C34H69NO3	0.35855	0.0932012	0.247799	0.310597	0.216563	0.0856998	0.188595	0.293626	0.0927569	0.139489	0.163142	0.0691478	0.108659	0.166047	0.238193	0.151407	0.114557	0.267175	0.253027
Cer(d34:1)	Cer[d]	C34H67NO3	12.0196	8.72983	8.61756	10.8159	9.71922	5.29258	8.5742	14.4217	5.84277	7.2166	8.59121	5.94652	6.61913	7.46841	13.4986	10.9916	9.77863	10.3202	12.447
Cer(d34:2)	Cer[d]	C34H65NO3	7.88989	1.60292	5.15063	6.12647	3.84536	2.50247	3.46064	5.16577	3.45937	6.05977	5.18526	4.33819	4.52256	5.40035	6.58797	5.46529	5.89551	6.02818	7.53195
Cer(d35:1)	Cer[d]	C35H69NO3	0.0865425		0.0600478	0.0839851	0.0783296	0.0195787	0.0324213	0.0419083	0.0378685	0.164137	0.0743201	0.0635889	0.0508746	0.0703022	0.114726	0.129395	0.0228997	0.0166525	0.0828608
Cer(d36:0)	Cer[d]	C36H73NO3	1.02499	1.52962	0.836306	1.12798	0.793694	0.593983	1.2021	1.50901	0.634734	0.567992	0.892781	0.468999	0.484674	0.546596	1.45903	1.2998	0.990162	0.977925	1.1326
Cer(d36:1)	Cer[d]	C36H71NO3	21.4954	28.5924	17.5363	20.8915	19.5333	11.6615	19.5542	29.5439	13.5541	16.2015	20.4273	12.8774	14.9906	16.6821	29.1569	27.8715	21.188	21.6213	25.0399
Cer(d36:2)	Cer[d]	C36H69NO3	8.6135	2.44209	5.42773	6.68031	5.14992	2.8072	3.93916	6.11214	4.5693	7.35731	6.70136	5.16296	5.49745	5.66728	7.93815	7.45233	5.74986	6.49213	8.21214
Cer(d38:0)	Cer[d]	C38H77NO3	0.334982	0.910157	0.413644	0.523142	0.411821	0.399613	0.53857	0.74645	0.324304	0.321903	0.552246	0.277429	0.316553	0.29454	0.842492	0.651942	0.489289	0.466103	0.448273
Cer(d38:1)	Cer[d]	C38H75NO3	10.0381	20.8402	9.92774	9.47413	11.2705	6.65063	11.7899	15.7809	11.811	10.8345	15.3111	9.42269	10.4462	10.5098	27.1226	24.0509	11.5045	11.5386	12.1724
Cer(d38:2)	Cer[d]	C38H73NO3	8.05893	3.84842	5.79456	6.77857	6.62774	3.14998	4.74745	8.49204	6.89517	8.86096	9.32343	6.29079	7.2304	6.72127	13.1489	10.5729	6.86486	6.93046	8.61801
Cer(d39:0)	Cer[d]	C39H79NO3	0.0357252	0.0598828	0.062061	0.0273759	0.0749392	0.0352248	0.0302317	0.0249775	0.0396746	0.0456987	0.0540976	0.023108	0.0354509	0.0482563	0.0262052	0.0183722	0.0457484	0.0333181	0.0371298
Cer(d39:1)	Cer[d]	C39H77NO3	0.156759	0.370741	0.228968	0.202786	0.214525	0.133737	0.210188	0.260977	0.189836	0.178861	0.258313	0.139602	0.159261	0.164258	0.377728	0.285509	0.193232	0.206111	0.168385
Cer(d39:2)	Cer[d]	C39H75NO3	0.0586536	0.0268829	0.0530148	0.0488245	0.0613088	0.0199562	0.0331385	0.043484	0.0659682	0.0499342	0.0488257	0.0503859	0.0454186	0.0415488	0.0755687	0.0558443	0.0667234	0.0606189	0.0396016
Cer(d40:0)	Cer[d]	C40H81NO3	0.335559	0.592113	0.524431	0.36403	0.394321	0.235717	0.439994	0.399091	0.302039	0.299178	0.449185	0.229168	0.226248	0.305992	0.487169	0.425249	0.358831	0.411796	0.380015
Cer(d40:1)	Cer[d]	C40H79NO3	8.26377	18.2367	9.07995	7.66592	7.70295	5.04762	8.77616	11.3682	6.72704	6.67839	9.12605	5.88924	6.59261	5.72179	14.1201	12.0956	8.47405	8.96003	9.48515
Cer(d40:2)	Cer[d]	C40H77NO3	6.39171	3.93852	4.61026	5.36165	7.53974	2.80824	4.06293	6.90422	5.45565	5.58092	6.52061	3.96955	4.42445	3.84755	10.9498	7.98773	4.83119	4.96854	4.84355
Cer(d40:3)	Cer[d]	C40H75NO3	0.0754077		0.0922881	0.0940489	0.106237	0.0432613	0.0560327	0.112468	0.0764339	0.126216	0.0785789	0.0848095	0.118038	0.0810045	0.220214	0.101036	0.0448355	0.0568671	0.0597432
Cer(d41:0)	Cer[d]	C41H83NO3	0.0716389	0.237156	0.18864	0.107449	0.120901	0.0724865	0.102988	0.102665	0.0598786	0.107284	0.100681	0.0690915	0.0685376	0.124744	0.0528753	0.080342	0.12131	0.0991373	0.155778
Cer(d41:2)	Cer[d]	C41H79NO3	0.347077	0.178424	0.303522	0.323888	0.332193	0.154974	0.17716	0.335776	0.204444	0.194903	0.222654	0.174245	0.194344	0.154282	0.324276	0.245175	0.197033	0.215498	0.28678
Cer(d42:0)	Cer[d]	C42H85NO3	0.307355	0.631938	0.522584	0.325661	0.464174	0.252867	0.36126	0.337209	0.220645	0.250775	0.387302	0.199917	0.220231	0.294297	0.323998	0.306434	0.304342	0.393282	0.394041
Cer(d42:1)	Cer[d]	C42H83NO3	4.68925	11.0591	6.57378	5.75423	4.46667	3.06215	5.07279	6.1173	3.1086	3.17878	4.52927	2.93808	2.92213	2.91155	6.78048	5.64129	4.71386	4.94259	5.32834
Cer(d42:2)	Cer[d]	C42H81NO3	10.9663	8.88332	8.33923	10.8615	10.9947	4.74942	7.19366	11.3591	9.09478	10.3468	11.8505	7.63563	8.5307	7.5582	17.99	13.5873	9.14372	9.6038	10.2594
Cer(d42:3)	Cer[d]	C42H79NO3	3.64298	1.47076	2.55813	3.21124	3.68537	1.44224	2.04309	3.46528	4.5887	4.72425	5.26995	3.43145	3.46148	3.36589	7.44493	5.4466	3.04511	2.97855	3.07968
Cer(d42:4)	Cer[d]	C42H77NO3	0.303521	0.139463	0.257145	0.27984	0.282896	0.0998763	0.22246	0.378001	0.192657	0.218261	0.228529	0.14592	0.171526	0.195668	0.307426	0.187993	0.235358	0.24168	0.28156
Cer(d43:2)	Cer[d]	C43H83NO3	0.0919061	0.116882	0.102045	0.140958	0.0868024	0.0385293	0.0892802	0.0557826	0.0202277	0.0197974	0.0434294	0.0327407	0.0180919	0.0263674	0.0440551	0.0162205	0.0796518	0.0356247	0.0451644
Cer(d44:0)	Cer[d]	C44H89NO3	0.423124	0.871983	0.912506	0.356025	0.676153	0.427634	0.530166	0.466323	0.287544	0.39835	0.676544	0.286786	0.351292	0.449594	0.460719	0.470786	0.517702	0.529119	0.540701
Cer(d44:1)	Cer[d]	C44H87NO3	0.592665	1.30213	1.1313	0.584714	0.590788	0.491308	0.637239	0.683127	0.294771	0.283419	0.609941	0.245848	0.249813	0.364744	0.563758	0.594388	0.553386	0.595364	0.594226
Cer(d44:2)	Cer[d]	C44H85NO3	0.398139	0.736395	0.520035	0.3431	0.439096	0.321777	0.433962	0.38826	0.243312	0.197998	0.279141	0.249771	0.252983	0.240434	0.602386	0.517467	0.329859	0.401498	0.316266
Cer(d44:3)	Cer[d]	C44H83NO3	0.0519795	0.0219519	0.0211952	0.0695741	0.0439094	0.0221009	0.0369724	0.0700532	0.0366818	0.036582	0.0741742	0.0361328	0.0534898	0.0633083	0.108307	0.0544549	0.034522	0.0241019	0.0692776
Cer(d44:5)	Cer[d]	C44H79NO3	0.059076	0.0235156	0.0398813	0.0599033	0.0609126	0.0212408	0.0629093	0.0587359	0.0145058	0.0122504	0.0201937	0.00302574	0.0151473	0.00897323	0.0246352	0.0082389	0.0413213	0.0517232	0.0913407
HexCer(d34:1)	HexCer[d]	C40H77NO8	11.9657	33.9141	50.3188	13.1983	7.14183	10.2501	17.6353	15.5737	10.1219	12.5684	15.1052	27.6556	10.2134	10.5429	23.0259	16.2363	22.5973	21.7263	23.1578
HexCer(d34:2)	HexCer[d]	C40H75NO8	0.661743	2.01213	1.15273	0.642324	0.896224	1.16867	1.64403	1.99167	0.885494	0.868102	1.30177	1.30004	0.743685	0.915032	2.50201	1.85055	1.32751	1.54121	2.20637
HexCer(d36:1)	HexCer[d]	C42H81NO8	4.64942	15.1969	41.0284	12.5393	4.04665	3.10472	8.09217	7.66186	3.05757	4.55473	8.29617	19.9065	6.53607	7.76713	14.8104	9.18364	10.1697	15.3395	10.9379
HexCer(d38:1)	HexCer[d]	C44H85NO8	9.51751	32.8352	119.471	16.7253	5.41248	9.96263	15.3833	12.9085	6.40634	13.7531	15.7835	69.2802	8.4688	11.4113	33.7271	16.3416	31.7262	30.0822	32.7829
HexCer(d40:0)	HexCer[d]	C46H91NO8	0.182539	0.417678	1.43028	1.61749	0.210937	0.319902	0.395421	0.266963	0.205985	0.119016	0.216864	0.930821	0.0817583	0.13746	1.70818	0.287869	0.730682	0.590531	0.625602
HexCer(d40:1)	HexCer[d]	C46H89NO8	12.9969	37.4287	205.755	29.4321	8.57835	13.7095	21.3515	19.9639	11.8921	16.2646	24.8608	119.542	10.5663	12.9683	76.3583	23.2216	47.925	46.6033	46.8214
HexCer(d40:2)	HexCer[d]	C46H87NO8	0.517746		4.96931	2.46104	0.0759056	0.501744	0.668406	0.227445	0.363187	0.150089	0.530192	2.95601		0.2398	2.55606	1.06636	1.18304	2.09146	3.07507
HexCer(d41:1)	HexCer[d]	C47H91NO8	0.659418	1.43125	3.69794	13.8509	0.526001	0.624807	0.952203	1.143	0.722005	0.456932	0.753805	2.33042	0.452565	0.557763	12.6635	0.968334	3.42563	3.39629	4.03974
HexCer(d42:0)	HexCer[d]	C48H95NO8	0.215694	0.255401	1.36387	4.40358	0.0886956	0.071068	0.312894	0.0589976	0.192652	0.0531449	0.172774	0.457257			0.641446		1.08051	0.47151	0.585911
HexCer(d42:1)	HexCer[d]	C48H93NO8	8.76089	30.1448	144.371	92.3878	6.58662	11.3347	16.9373	15.1388	8.6432	9.39465	14.294	67.1489	5.82792	7.08744	54.4776	12.967	40.0594	41.4733	40.7006
HexCer(d42:2)	HexCer[d]	C48H91NO8	4.10045	5.87084	16.9156	39.6539	2.17419	3.51386	4.8641	5.88346	3.643	3.39591	5.0709	12.6051	2.64618	3.49873	66.3694	7.42814	11.9571	12.154	12.4789
HexCer(d43:1)	HexCer[d]	C49H95NO8	0.344829	0.526981	1.59292	7.08091	0.517005	0.317412	0.558584	0.753058	0.232499	0.136078	0.393245	0.37762	0.191155	0.59397	1.94995	0.555271	2.20051	2.44714	7.66653
HexCer(d43:2)	HexCer[d]	C49H93NO8	0.190026	0.218096	0.212152	2.02452	0.0795076	0.0867292	0.1508	0.249862	0.0263248	0.0139921	0.0763163	0.0762884	0.17178	0.165433	3.0554	0.126202	0.570321	0.971797	2.85774
HexCer(d44:1)	HexCer[d]	C50H97NO8	0.33048	0.610007	3.11243	3.65282	0.266016	0.266583	0.597396	0.299222	0.180337	0.193821	0.30066	1.23682	0.0204229	0.155496	0.618244	0.230861	1.34072	1.1744	2.45662
HexCer(t38:1)	HexCer[t]	C44H85NO9		0.688123	0.374681	11.392	0.0669931	0.0797905	0.17529	0.2304	0.0937466	0.134173		0.123859	0.109217	0.304064	4.97411	0.508988	1.56958	0.830421	2.18731
HexCer(t40:0)	HexCer[t]	C46H91NO9	0.0423711	0.105885	2.0762	4.89409	0.0381718	0.049926		0.118276	0.273507	0.0992754					4.58087	0.354705	0.980877	0.816562	1.32654
HexCer(t40:1)	HexCer[t]	C46H89NO9	1.87331	0.3771	2.12801	50.1218	0.141972	0.2642	0.259002	2.93532	1.46192	0.084488	0.24496	0.554798	0.143469	0.556422	74.8576	3.71534	9.49251	9.01274	9.73817
HexCer(t42:1)	HexCer[t]	C48H93NO9	1.66014	0.490673	2.20738	94.5713	0.199258	0.247339	0.321272	1.5471	2.1449	0.0878488	0.369208	0.618451	0.202569	0.702457	47.5063	1.88002	12.0093	11.7104	11.4516
HexCer(t42:2)	HexCer[t]	C48H91NO9	1.05825	0.166618	0.373079	11.3603		0.0597827		0.678221	0.243765			0.0989449	0.0489309	0.0705287	27.6315	0.786612	2.47804	3.00109	3.10126
HexCer(t44:1)	HexCer[t]	C50H97NO9		0.0955832	0.0752135	4.88403	0.0161962				0.0395032		0.0224032		0.0262464		0.607134		0.528487	0.821033	2.24835
HexCer(t44:2)	HexCer[t]	C50H95NO9	0.191038		0.174052	1.47824	0.0296607	0.0308154	0.0458597	0.0394013	0.0786203	0.0194029	0.11647	0.0197865	0.0662613	0.0775331	0.620265	0.103835	0.415801	0.888147	2.41024
Hex2Cer(d34:1)	Hex2Cer[d]	C46H87NO13	18.4806	47.7473	16.5531	16.6765	18.4768	12.7272	27.0396	31.1907	16.3332	11.9065	22.6004	13.2251	13.7394	11.5326	38.0248	28.0443	17.9827	19.3829	18.1955
Hex2Cer(d36:1)	Hex2Cer[d]	C48H91NO13	10.5176	22.6161	11.1919	8.85584	3.93762	5.94531	11.66	10.6003	5.62586	6.97888	8.85102	8.26442	9.47803	7.94855	12.5338	12.9926	9.98108	10.4435	10.991
Hex2Cer(d38:1)	Hex2Cer[d]	C50H95NO13	1.23522	6.97003	8.3163	2.41874	1.57427	1.98513	1.63392	1.41252	1.6656	2.45238	2.92462	3.67257	3.07951	2.24211	2.69545	4.08798	3.20435	3.24625	6.21402
Hex2Cer(d40:1)	Hex2Cer[d]	C52H99NO13	4.04667	14.0973	15.7817	4.57825	2.97112	2.35605	6.07777	4.94882	3.39037	2.57652	4.86213	9.22837	1.89656	2.48314	9.24876	5.72655	5.5613	6.17332	6.11231
Hex2Cer(d42:1)	Hex2Cer[d]	C54H103NO13	1.48819	6.86812	9.35364	1.91537	1.65845	1.29405	1.84095	2.63977	1.49678	1.29419	2.07628	5.42723	1.04305	0.821354	5.34987	2.16939	2.95093	3.19857	2.56283
GM1(d34:1)	GM1[d]	C71H127N3O31	1.06616	1.59822	1.29861	0.709888	0.74518	0.648255	0.958803	1.49596	0.618059	0.419891	0.757668	0.776187	0.552037	0.298486	1.77414	0.727633	1.13065	0.903694	0.56024
GM1(d36:1)	GM1[d]	C73H131N3O31	8.07474	22.2186	6.93411	6.61163	6.05666	5.76387	12.139	14.8869	7.24216	4.01209	9.98102	5.62631	5.38078	4.96084	11.1122	14.8067	8.91868	7.7299	9.05611
GM1(d38:1)	GM1[d]	C75H135N3O31	2.39568	6.3287	2.66451	1.83797	1.94233	1.55031	3.15558	3.25352	3.29641	2.26727	3.35845	2.20035	2.71539	2.50942	5.31274	5.48294	2.78113	2.85268	2.64514
GD1(d34:0)	GD1[d]	C82H146N4O39	0.586	1.47191	0.449145	0.824123	0.40701	0.382348	1.15005	0.842568	0.294132	0.156885	0.476071	0.294865	0.143165	0.236821	1.14671	0.541046	0.340767	0.772568	0.884313
GD1(d34:1)	GD1[d]	C82H144N4O39	19.3937	52.1619	17.0939	16.1383	21.5227	12.4426	25.8717	30.9488	16.568	11.246	20.5385	13.371	13.4927	14.4885	43.4775	31.195	18.8949	19.1377	18.92
GD1(d36:0)	GD1[d]	C84H150N4O39	8.63901	21.6347	6.99584	7.22151	10.9407	5.67874	11.4848	14.4433	9.09911	6.17112	8.71305	4.55285	4.93314	4.6498	12.8287	15.5027	9.3273	6.47443	8.78688
GD1(d36:1)	GD1[d]	C84H148N4O39	248.445	619.878	178.628	186.06	312.268	165.371	347.548	439.222	228.335	166.818	270.628	164.119	178.629	168.042	502.997	432.491	242.218	234.715	245.317
GD1(d36:2)	GD1[d]	C84H146N4O39	9.84563	26.0195	7.43793	7.80575	10.1538	8.21677	12.7774	16.6874	10.7109	7.50184	13.6853	7.82732	9.23977	9.82377	23.27	20.8805	10.3179	10.0913	9.99664
GD1(d38:0)	GD1[d]	C86H154N4O39	1.43713	3.68892	1.98206	1.87795	1.556	1.31457	1.476	3.13437	1.59852	1.92215	2.0974	1.18747	1.32118	2.23004	2.71139	1.82334	2.10068	1.71555	2.58244
GD1(d38:1)	GD1[d]	C86H152N4O39	87.0574	242.595	72.8893	72.4044	79.4151	53.4615	111.463	134.677	105.614	79.8611	127.846	83.3629	88.479	89.4461	215.285	207.996	104.184	94.9111	99.0762
GD1(d38:2)	GD1[d]	C86H150N4O39	3.64952	9.17507	3.14326	2.78355	4.59138	2.40041	5.90118	6.41441	5.60071	3.91783	7.48552	4.66231	4.26697	4.20114	12.4079	10.9057	4.61882	4.60623	4.72041
GD1(d40:1)	GD1[d]	C88H156N4O39	13.1845	33.4998	14.0471	10.1243	12.1558	7.25695	15.1756	19.4567	13.647	8.35923	16.163	11.1174	12.2478	11.1763	26.701	26.3057	14.8983	14.0842	16.1509
GD1(d40:2)	GD1[d]	C88H154N4O39	1.40475	1.87125	1.21696	1.10443	0.904749	0.983529	0.835117	0.962299	1.60829	0.936962	1.74387	1.15059	0.889665	1.46519	2.68773	1.06729	1.28969	1.45719	1.15734
GD1(d42:1)	GD1[d]	C90H160N4O39	4.57881	12.8265	6.98533	3.37059	3.24122	2.45982	4.89882	6.48007	2.65764	1.65351	3.96048	3.84827	2.40045	2.74731	4.78125	4.78591	4.95062	4.02949	4.87272
GD1(d42:2)	GD1[d]	C90H158N4O39	1.46509	3.48214	1.34579	1.07075	1.23578	1.14707	1.16324	1.58428	1.82432	0.899496	2.17517	1.54885	0.840068	1.32161	5.20518	2.98216	2.47279	1.74856	2.24568
GD1(t36:1)	GD1[t]	C84H148N4O40	1.90896	6.67426	1.68061	1.45413	3.32853	1.53911	2.72561	4.16276	1.80627	1.1439	1.90016	1.09472	1.27716	1.08473	3.52181	2.87433	2.05265	1.72758	2.02464
GD1(t36:2)	GD1[t]	C84H146N4O40	1.68708	4.9408	1.14484	0.810304	1.46512	0.826236	2.43834	2.97441	1.3636	0.80929	1.65263	0.846067	0.830034	1.21214	3.14181	2.89144	2.28944	1.46268	1.63472
GD1(t38:2)	GD1[t]	C86H150N4O40	27.3207	75.3565	18.4707	21.0229	29.3307	19.0112	39.903	44.7805	24.4664	20.3805	33.3297	20.513	21.886	19.5639	57.474	48.8183	27.7501	26.1605	26.7761
GD1(t38:3)	GD1[t]	C86H148N4O40	0.410242	2.62627	0.588169	0.892847	0.596452	0.874287	1.12724	1.20731	0.921363	0.595332	1.58456	0.713286	0.297511	0.751654	0.938275	0.997175	0.95513	1.24074	1.48221
GD1(t40:2)	GD1[t]	C88H154N4O40	7.69073	25.3592	6.2423	7.89792	6.85773	5.95635	9.9518	13.1723	12.7689	10.2277	14.3034	8.88541	9.69368	10.0859	21.5278	19.5228	11.3244	8.97007	9.88977
GD1(t40:3)	GD1[t]	C88H152N4O40	0.125399	0.17504	0.0379956	0.126833	0.282356	0.144407	0.301029	0.156251	0.5465	0.384738	0.479344	0.170529	0.283325	0.300207	0.595383	0.528242	0.416743	0.304495	0.249392
GD1(t42:2)	GD1[t]	C90H158N4O40	0.560835	2.10653	1.239	0.554417	0.767223	0.38072	1.60572	0.536269	0.689384	0.667559	1.1553	0.292491	0.884591	1.19131	1.96448	2.77457	0.914933	1.06999	1.87763
GD2(d34:1)	GD2[d]	C76H134N4O34	1.05145	2.24999	0.925521	0.501309	0.793425	0.38787	1.16669	1.09578	0.453109	0.545145	0.922039	0.679754	0.551744	0.616489	1.40161	0.73888	0.590752	0.848369	0.863917
GD2(d36:1)	GD2[d]	C78H138N4O34	3.68938	8.37118	3.15171	2.58137	4.42378	2.88087	5.13932	6.42513	2.89475	2.07055	2.96118	1.92431	1.73844	2.02423	6.31218	5.9575	3.19294	3.74912	3.58896
GT1(d34:1)	GT1[d]	C93H161N5O47	10.6014	25.2219	7.86891	8.04929	15.8567	6.26173	14.6055	17.766	9.50523	6.03855	11.4158	6.24905	6.83305	7.525	23.3233	16.5951	9.53038	9.44882	8.81562
GT1(d36:1)	GT1[d]	C95H165N5O47	217.724	610.223	171.557	168.946	223.932	133.179	312.201	371.767	199.085	122.776	216.04	125.945	147.211	143.143	397.853	383.879	209.361	210.805	207.777
GT1(d36:2)	GT1[d]	C95H163N5O47	6.84523	17.2889	4.17638	4.76975	7.59692	4.32875	8.74472	9.48479	7.06977	4.65773	7.93121	4.86926	4.65825	5.58632	17.4107	11.9267	5.3447	5.64867	4.47405
GT1(d37:1)	GT1[d]	C96H167N5O47	0.370546	1.50888	0.25272	0.60053	0.903651	0.297992	0.660723	1.33651	0.926946	0.576704	0.733549	0.500875	0.474311	0.430282	1.91668	2.01167	0.531404	0.625736	0.493414
GT1(d38:1)	GT1[d]	C97H169N5O47	87.0444	249.986	67.984	69.5917	96.5242	52.2191	116.575	138.677	119.984	77.4684	125.462	76.7613	81.9364	85.325	240.21	218.211	92.3005	91.6363	92.3615
GT1(d38:2)	GT1[d]	C97H167N5O47	2.31033	7.18995	1.08321	2.0371	3.1623	1.80128	2.44356	4.40246	3.17785	1.85076	3.72802	0.984439	2.33463	1.53214	7.08715	4.12581	1.5043	2.03724	1.36538
GT1(d40:1)	GT1[d]	C99H173N5O47	15.8654	53.3632	14.0196	13.155	14.2363	8.08715	21.1613	23.4004	16.1814	11.5407	16.6448	11.1403	13.2655	12.8563	33.6715	32.4121	17.3045	15.091	17.0466
GT1(d42:1)	GT1[d]	C101H177N5O47	1.53491	3.7831	1.34714	1.6527	2.35044	0.596953	2.18464	2.83757	0.989623	0.657943	0.861021	0.455082	1.24899	0.722834	2.0237	2.80459	1.54198	2.07605	1.54919
GT1(d42:2)	GT1[d]	C101H175N5O47	1.51149	5.64823	1.31496	1.58156	2.02709	0.419752	1.93697	2.92744	2.29169	1.02019	1.12799	1.71154	1.36357	1.93699	4.0161	3.8311	1.36688	1.38067	1.8885

## Sheet: Class totals (normalized)
class	adduct	column	IS	confidence score	class size	Acbd5 KO 1030	Acbd5 KO 1031	Acbd5 KO 1032	Acbd5 KO 1033	Acbd5 KO 1112	Acbd5 KO 960	Acbd5 KO 961	Acbd5 KO 962	Acbd5 WT 1053	Acbd5 WT 1054	Acbd5 WT 1055	Acbd5 WT 1056	Acbd5 WT 1057	Acbd5 WT 1058	Acbd5 WT 948	Acbd5 WT 949	Quality Control pool 1	Quality Control pool 2	Quality Control pool 3
						Group 02 Acbd5 KO	Group 02 Acbd5 KO	Group 02 Acbd5 KO	Group 02 Acbd5 KO	Group 02 Acbd5 KO	Group 02 Acbd5 KO	Group 02 Acbd5 KO	Group 02 Acbd5 KO	Group 01 Acbd5 WT	Group 01 Acbd5 WT	Group 01 Acbd5 WT	Group 01 Acbd5 WT	Group 01 Acbd5 WT	Group 01 Acbd5 WT	Group 01 Acbd5 WT	Group 01 Acbd5 WT	Group 03 Quality Control pool	Group 03 Quality Control pool	Group 03 Quality Control pool
PC	[M+H]+	NP	PC(14:0)2 [M+H]+	1	242	15225.1	37266.5	14978.8	13612.6	14104.7	10513.8	21274.9	21747.7	16028.7	16070.8	17747.1	12767.9	14482.1	14442.9	24235.6	26909.3	16390.9	15335.7	15819.2
PC[O+P]	[M+H]+	NP	PC(14:0)2 [M+H]+	1	28	133.055	237.239	139.746	119.549	113.896	83.6829	183.243	176.674	173.43	181.988	204.942	148.096	163.874	162.594	277.827	293.171	152.791	142.141	144.774
LPC	[M+H]+	NP	LPC(14:0) [M+H]+	1	64	7500.69	22648.5	6361.3	7356.91	9027.77	6245.11	10725.5	16487.1	8866.73	7221.77	14040.4	8060.25	8663.45	7981.19	18045.8	16150.2	10274.1	9712.56	10023.8
LPC[O+P]	[M+H]+	NP	LPC(14:0) [M+H]+	2	3	21.8307	21.8345	22.7951	23.0807	23.9657	21.7143	42.4884	54.7883	29.5477	30.4075	50.2985	24.8049	28.4811	20.1625	82.0741	69.5156	33.4478	34.281	33.3125
PE	[M-H]-	NP	PE(14:0)2 [M-H]-	1	50	16682.1	52017.1	15594.6	14752	16425.2	13668.8	32938.3	24128.7	20553.6	17660.7	21933.1	14465.9	15594.5	15779.9	28390.1	34655.6	20836.7	20975	17748.4
PE[O+P]	[M-H]-	NP	PE(14:0)2 [M-H]-	2	35	6439.68	12483.8	6524.05	5743.95	5786.4	4670.21	10776.5	8009.44	7578.65	6549.47	8202.47	5549.96	6067.95	6162.19	11225.7	12945.7	7597.67	7593.51	6325.2
LPE	[M-H]-	NP	LPE(14:0) [M-H]-	1	15	262.468	1993.69	211.659	212.944	352.2	264.547	521.266	664.795	326.091	279.512	406.359	220.995	264.977	250.652	723.709	637.632	402.787	418.079	365.015
LPE[O+P]	[M-H]-	NP	LPE(14:0) [M-H]-	2	5	16.9827	7.51668	12.1547	12.6611	21.6604	20.5757	43.5267	44.4448	19.6164	19.0383	22.6293	12.9287	14.4864	12.5962	61.681	54.2848	21.7851	24.2949	20.0852
PI	[M-H]-	NP	PI(8:0)2 [M-H]-	1	17	553.976	1356.89	634.003	600.878	551.106	477.688	864.443	853.384	839.65	634.797	856.1	519.105	622.105	543.904	1145.98	1140.94	825.019	677.191	635.194
LPI	[M-H]-	NP	PE(14:0)2 [M-H]-	1	11	735.806	661.528	490.602	568.937	1298.68	1738.85	2384.61	2635.4	1085.82	785.785	1030.49	597.682	848.287	785.44	3615.75	3960.09	954.039	1194.09	1323.35
LPA	[M-H]-	NP	LPA(14:0) [M-H]-	1	10	16.5743	32.7367	15.2906	14.2307	21.6811	15.725	14.9618	33.9919	17.2118	11.5594	18.3698	16.3244	17.8737	10.6628	45.5055	27.433	19.3858	20.2857	21.3087
PA	[M-H]-	NP	PA(14:0)2 [M-H]-	1	16	255.614	635.185	340.132	222.747	267.752	129.051	155.365	346.334	298.786	182.196	258.418	287.402	314.871	173.449	502.636	258.964	293.397	267.715	255.369
BMP	[M-H]-	NP	BMP(14:0)2 [M-H]-	1	18	24.9344	57.1673	21.4355	22.41	19.4994	28.3623	33.9785	48.2963	22.1007	17.0608	30.5193	17.4538	21.9637	22.3916	64.655	52.4754	31.3533	25.6341	28.6231
PG	[M-H]-	NP	PG(14:0)2 [M-H]-	1	27	717.839	1628.8	725.462	607.384	602.162	493.246	908.803	966.566	907.33	758.725	1205.62	669.189	772.797	639.884	1465.97	1410.82	842.36	728.793	799.311
LPG	[M-H]-	NP	LPG(14:0) [M-H]-	1	12	10.5288	21.1517	9.43685	9.42131	10.2085	7.82077	10.552	21.5857	10.6942	8.84682	16.0374	9.42492	10.3951	9.81972	26.4014	17.5063	12.5717	13.3292	12.0607
AC	[M+H]+	NP	PE(14:0)2 [M+H]+	1	34	888.453	596.869	813.524	712.789	919.151	518.724	1281.31	1173.21	415.671	326.592	476.225	274.629	340.386	350.267	1634.16	1444.24	724.935	715.472	739.721
AC-OH	[M+H]+	NP	PE(14:0)2 [M+H]+	1	20	83.8315	316.752	99.9584	97.4187	57.1863	52.7839	123.901	91.3015	57.7017	58.4334	63.7858	57.3783	57.3867	59.1609	142.216	171.682	86.8145	85.5969	85.7971
SM[d]	[M+H]+	NP	SM(12:0) [M+H]+	1	53	3420.35	8440.53	3404.7	3239.93	2867.39	2403.75	4737.13	4964.71	3226.99	3173.71	3742.32	2602.78	3025.49	2698.94	5833.94	5895.48	3535.15	3494.48	3496.96
SM[t]	[M+H]+	NP	SM(12:0) [M+H]+	2	13	45.6575	99.3666	43.6355	41.7194	36.9993	29.3206	56.8986	59.2573	42.7071	41.4401	49.5114	34.4361	40.6499	38.4058	66.1137	73.0013	45.2148	43.8821	43.9603
SPH[d]	[M+H]+	NP	SPH(d17:1) [M+H]+	2	2	11.5367	69.4871	14.2039	11.9862	7.8427	5.76376	10.7268	13.4846	10.4619	11.7216	15.8197	8.9731	11.974	10.2495	18.2376	19.0807	10.0731	10.546	10.7309
SM4[d]	[M-H]-	NP	ST(17:0) [M-H]-	1	5	2.45628	4.04816	2.6075	38.5967	1.56187	1.67266	2.24669	4.64705	2.37393	1.28827	1.34335	1.54781	1.71172	1.96306	55.4763	4.52001	7.22466	7.09207	8.20351
GM3[d]	[M-H]-	NP	PE(14:0)2 [M-H]-	1	5	57.7834	145.102	60.5658	41.5219	42.4086	47.542	97.8479	69.9204	58.0808	51.1993	50.5251	43.1136	45.9712	45.2723	102.208	110.039	62.7656	63.789	63.6914
GD3[d]	[M-2H](2-)	NP	PE(14:0)2 [M-H]-	2	14	281.693	1017.81	257.759	294.131	283.952	212.097	365.228	293.554	274.169	179.773	240.275	153.944	237.457	230.205	337.992	547.065	276.44	312.881	287.8
TG	[M+NH4]+	RP	TAG(14:0)3 [M+NH4]+	1	311	601.421	1647.12	721.225	624.905	424.671	629.878	787.118	589.391	514.265	467.113	562.772	2832.62	581.793	690.243	1062.31	775.109	896.186	853.615	860.628
TG[O]	[M+NH4]+	RP	TAG(14:0)3 [M+NH4]+	1	123	14.461	54.705	23.9557	22.7934	13.686	7.85125	10.3512	8.79151	15.8263	12.1795	22.8088	16.0661	23.6219	13.1458	33.3607	62.9356	20.2645	18.701	17.4986
DG	[M+NH4]+	RP	DAG(14:0)2 [M+NH4]+	1	71	899.39	6000.78	769.475	882.203	1179.92	619.446	1376.56	892.978	1501.81	896.782	985.111	996.147	1001.39	1034.33	2381.17	2226.69	1094.18	1230.79	1825.4
DG[O]	[M+NH4]+	RP	DAG(14:0)2 [M+NH4]+	2	40	62.1242	83.0706	90.6626	58.2605	100.844	68.3134	63.3412	78.1306	79.8658	86.9118	139.738	45.3084	97.5091	48.039	233.614	296.995	68.8501	69.4507	61.0279
DG[P]	[M+NH4]+	RP	DAG(14:0)2 [M+NH4]+	2	20	49.3854	33.5074	44.041	46.3831	57.7518	18.6478	32.2054	32.688	70.9929	49.2591	66.0445	38.675	71.4094	53.728	87.7303	68.4823	40.2657	41.9898	45.834
CE	[M+NH4]+	RP	CE(16:0)-D7 [M+NH4]+	1	138	39961.3	15659.1	38692.2	33876.1	33141.5	14372	17954.7	45565.9	32316.3	25404.3	70361.6	25644.1	42585.2	35025.7	44352.2	29983.5	32697.9	32913.3	29181.4
PC[O]	[M+H]+	RP	PC(14:0)2 [M+H]+	2	26	75.0557	185.94	69.7514	71.1426	42.0391	49.3165	94.3399	97.3089	98.4951	103.739	125.675	96.3794	105.276	106.628	181.313	193.081	103.339	99.8106	110.089
PC[P]	[M+H]+	RP	PC(14:0)2 [M+H]+	2	31	227.24	417.313	223.919	208.303	115.098	141.213	293.668	283.483	197.524	232.991	283.837	224.679	239.774	254.085	391.096	425.328	274.831	267.912	305.034
1-acyl LPC	[M+H]+	RP	LPC(14:0) [M+H]+	1	43	11868.3	30761.9	10845.9	10851	11355.3	9798.74	18003.9	21877.8	12333.8	12747.4	18938.3	11945.1	14120.7	11599.3	25094.5	25898.1	14320.1	13703.2	14339.8
2-acyl LPC	[M+H]+	RP	LPC(14:0) [M+H]+	1	7	1085.05	3040.77	862.825	944.136	949.57	878.196	1462.64	1879.38	1075.21	1071.96	1515.63	902.975	1076.76	1058.53	2258.4	2277.84	1261.51	1216.73	1189.27
LPC[O]	[M+H]+	RP	LPC(14:0) [M+H]+	1	5	4.88506	12.1335	5.25056	6.41623	4.90483	4.59303	7.61824	10.1522	8.93305	8.3937	12.2128	8.1779	8.461	6.12055	22.3794	18.7967	7.14953	7.07334	6.3548
LPC[P]	[M+H]+	RP	LPC(14:0) [M+H]+	1	4	33.7664	49.0363	35.2323	32.3689	33.9848	29.4199	56.2624	73.4308	46.7473	46.8962	71.1028	40.3094	44.7598	37.1399	120.185	98.0935	46.1129	45.688	47.11
PE[P]	[M-H]-	RP	PE(14:0)2 [M-H]-	1	48	10476.3	17751.5	9086.65	8923.79	9313.69	7695.67	13988	16481.9	11291.7	9426.97	13306.5	8682.38	9451.73	9560.93	23154.4	21871.7	11668.6	11362.9	11588.1
PE[O]	[M-H]-	RP	PE(14:0)2 [M-H]-	1	10	119.076	268.294	98.0554	105.048	138.468	94.9646	177.948	223.617	264.352	185.645	280.013	157.775	187.469	199.966	495.037	494.575	158.222	171.323	164.296
1-acyl LPE	[M-H]-	RP	LPE(14:0) [M-H]-	1	25	3174.09	12562.5	1786.5	2367.73	3093.4	3663.16	6806.98	6872.94	3349.93	2896.01	3418.79	2190.61	2965.17	2835.21	8171.5	8620.87	3748.64	3847.35	3958.95
2-acyl LPE	[M-H]-	RP	LPE(14:0) [M-H]-	1	2	43.8586	99.6442	19.9233	31.8975	49.3986	59.375	111.652	97.983	47.8059	41.5361	37.8272	27.6231	37.1991	36.3703	134.817	144.648	48.3916	49.452	51.9727
LPE[P]	[M-H]-	RP	LPE(14:0) [M-H]-	1	11	352.334	229.693	194.008	253.95	316.244	363.323	695.687	673.182	333.2	300.015	333.864	216.451	298.408	276.309	1002.37	986.644	354.01	359.201	367.845
LPE[O]	[M-H]-	RP	LPE(14:0) [M-H]-	1	4	16.1276	17.1174	8.02742	13.1709	15.0338	18.8608	38.0527	32.9357	30.5983	26.3278	28.79	19.2711	25.1395	18.9177	80.1353	83.5657	21.1785	21.783	22.3106
PS	[M-H]-	RP	PS(14:0)2 [M-H]-	1	53	14062.7	39051.2	12595.6	12199.3	9630.93	11197.3	19337.8	20930.5	13685.6	12381.7	17778.8	12878.3	13699.2	13128.2	25073.6	26758.4	17618	16290.1	16159.2
LPS	[M-H]-	RP	PE(14:0)2 [M-H]-	1	20	645.734	662.843	361.127	422.258	1647.22	962.907	2387.38	2156.2	1155.75	681.402	939.251	542.416	647.764	538.098	3688.14	3053.61	730.656	752.403	790.14
SLBPA	[M-H]-	RP	PE(14:0)2 [M-H]-	3	16	9.89173	13.9596	6.94838	6.97119	14.8242	9.6427	21.8898	23.418	14.1309	10.5599	11.0269	8.30565	8.8715	7.3142	37.3182	33.1876	10.4979	10.4024	10.98
FA	[M-H]-	RP	PE(14:0)2 [M-H]-	2	23	3666.94	2141.18	2386.69	2096.27	3464.01	1076.53	1388.49	3529.32	2740.08	2396.8	3664.4	2157.5	3007.05	1602.68	3648.51	2400.04	1979.86	2382.18	2206.41
FA-OH	[M-H]-	RP	PE(14:0)2 [M-H]-	3	13	36.6222	103.251	38.5903	31.3207	50.9932	32.5438	50.8237	56.9888	32.9568	38.2068	46.8849	29.2636	32.5614	34.954	67.0996	52.5408	39.1995	39.4872	39.3497
CL	[M+NH4]+	RP	CL(14:0)4 [M+NH4]+	1	111	4131.75	8738.69	3276.98	4050.19	2576.61	2427.72	4395.42	4827.72	3452.23	3067.67	4219.17	3050.96	3660.93	3481.77	6309.05	6372.67	3664.55	3424.31	2845.49
MLCL	[M+NH4]+	RP	CL(14:0)4 [M+NH4]+	1	20	68.8274	105.028	51.8343	63.4436	76.5698	70.5665	129.65	180.381	78.199	61.526	85.7087	54.7141	66.4541	56.0578	250.518	219.503	73.9187	72.5739	71.4747
DLCL	[M+NH4]+	RP	CL(14:0)4 [M+NH4]+	1	4	2.24766	4.5047	1.77616	1.76446	1.80785	2.1606	3.13395	5.68635	2.76554	2.14909	4.17149	2.37706	2.34714	1.99389	7.83191	6.23718	1.79836	1.50453	1.53542
Cer[d]	[M+H]+	RP	Cer(d18:1/12:0) [M+H]+	1	33	108.034	117.925	90.7821	99.7528	96.6438	52.9823	85.0434	125.825	78.9499	91.3524	108.737	71.2363	78.9285	80.1342	162.371	137.63	96.5508	100.175	113.153
HexCer[d]	[M+H]+	RP	GlcCer(d18:1/12:0) [M+H]+	1	14	55.0934	160.862	595.392	239.67	36.6004	55.2324	89.5436	82.1204	46.5725	61.9226	87.1562	325.804	45.9201	56.0407	294.464	90.4637	176.294	180.063	190.393
HexCer[t]	[M+H]+	RP	GlcCer(d18:1/12:0) [M+H]+	2	7	4.8251	1.92398	7.40861	178.702	0.492252	0.731853	0.801424	5.54872	4.33596	0.425188	0.753042	1.41584	0.596693	1.711	160.778	7.3495	27.4746	27.0803	32.4635
Hex2Cer[d]	[M+H]+	RP	LacCer(d18:1/12:0) [M+H]+	1	5	35.7683	98.2989	61.1966	34.4447	28.6183	24.3077	48.2522	50.7921	28.5118	25.2084	41.3144	39.8177	29.2366	25.0277	67.8527	53.0208	39.6803	42.4445	44.0756
GM1[d]	[M-H]-	RP	PE(14:0)2 [M-H]-	1	3	11.5366	30.1455	10.8972	9.15948	8.74418	7.96243	16.2534	19.6364	11.1566	6.69925	14.0971	8.60284	8.64821	7.76875	18.1991	21.0173	12.8305	11.4863	12.2615
GD1[d]	[M-2H](2-)	RP	PE(14:0)2 [M-H]-	2	12	399.686	1028.31	312.214	310.785	458.393	261.115	539.745	674.853	397.557	289.444	475.513	297.043	316.883	309.829	853.5	756.476	415.614	393.743	414.71
GD1[t]	[M-2H](2-)	RP	PE(14:0)2 [M-H]-	2	7	39.7039	117.239	29.4036	32.7594	42.6281	28.7323	58.0528	66.9898	42.5624	34.209	54.4051	32.5155	35.1523	34.1899	89.1637	78.4069	45.7034	40.9361	43.9345
GD2[d]	[M-2H](2-)	RP	PE(14:0)2 [M-H]-	2	2	4.74083	10.6212	4.07723	3.08268	5.21721	3.26874	6.30601	7.52091	3.34786	2.6157	3.88321	2.60406	2.29019	2.64072	7.71379	6.69638	3.78369	4.59749	4.45288
GT1[d]	[M-2H](2-)	RP	PE(14:0)2 [M-H]-	2	9	343.808	974.214	269.604	270.384	366.59	207.192	480.514	572.6	359.212	226.587	383.945	228.617	259.326	259.058	727.512	675.797	338.786	338.749	335.771

## Sheet: Equivalents (normalized)
name	adduct	class	column	IS	Acbd5 KO 1030	Acbd5 KO 1031	Acbd5 KO 1032	Acbd5 KO 1033	Acbd5 KO 1112	Acbd5 KO 960	Acbd5 KO 961	Acbd5 KO 962	Acbd5 WT 1053	Acbd5 WT 1054	Acbd5 WT 1055	Acbd5 WT 1056	Acbd5 WT 1057	Acbd5 WT 1058	Acbd5 WT 948	Acbd5 WT 949	Quality Control pool 1	Quality Control pool 2	Quality Control pool 3
					Group 02 Acbd5 KO	Group 02 Acbd5 KO	Group 02 Acbd5 KO	Group 02 Acbd5 KO	Group 02 Acbd5 KO	Group 02 Acbd5 KO	Group 02 Acbd5 KO	Group 02 Acbd5 KO	Group 01 Acbd5 WT	Group 01 Acbd5 WT	Group 01 Acbd5 WT	Group 01 Acbd5 WT	Group 01 Acbd5 WT	Group 01 Acbd5 WT	Group 01 Acbd5 WT	Group 01 Acbd5 WT	Group 03 Quality Control pool	Group 03 Quality Control pool	Group 03 Quality Control pool
PE(30:0)	[M+H]+	PE	NP	PE(14:0)2 [M+H]+	4.62665	10.5836	4.15516	4.78232	3.61259	3.01369	5.77056	7.10023	2.77456	2.29654	3.20717	2.14953	2.00212	1.83839	4.18679	4.25206	4.70776	4.09796	4.07638
PE(32:0)	[M+H]+	PE	NP	PE(14:0)2 [M+H]+	73.124	162.225	68.2656	72.6601	58.1976	44.1183	91.3132	113.652	52.3395	43.1259	57.9454	40.7128	44.3293	41.7738	83.1039	91.1493	69.2139	63.41	68.8387
PE(32:1)	[M+H]+	PE	NP	PE(14:0)2 [M+H]+	30.5993	77.0077	26.0127	24.0519	18.2153	15.0036	31.1783	33.2451	13.9445	12.0596	18.7062	11.4882	12.5715	11.5191	23.2242	23.1844	22.1739	22.545	23.4205
PE(32:2)	[M+H]+	PE	NP	PE(14:0)2 [M+H]+	1.72977	4.67356	1.34687	1.172	0.983443	0.76502	1.90103	1.62145	0.530493	0.498132	0.819598	0.527194	0.516104	0.584066	1.03639	1.10796	1.1649	1.14129	1.28496
PE(33:0)	[M+H]+	PE	NP	PE(14:0)2 [M+H]+	0.738695	3.60431	0.724809	0.910437	0.512616	0.515643	1.08933	1.2924	0.635374	0.714167	0.948197	0.635098	0.682414	0.71213	1.55375	1.10819	0.830899	0.759863	0.819296
PE(34:0)	[M+H]+	PE	NP	PE(14:0)2 [M+H]+	68.6704	153.63	60.7824	60.1481	53.2473	42.1641	85.1182	94.3921	51.3712	46.4052	59.4628	41.1219	46.3986	47.1869	84.7347	91.9725	60.9612	61.1616	64.3191
PE(34:1)	[M+H]+	PE	NP	PE(14:0)2 [M+H]+	312.62	868.826	316.662	274.477	233.962	191.433	398.432	413.026	259.196	254.921	319.658	226.219	221.855	226.134	419.108	423.322	300.075	292.111	304.437
PE(34:2)	[M+H]+	PE	NP	PE(14:0)2 [M+H]+	57.8496	168.493	54.3512	62.3019	43.2862	40.8017	90.5918	83.5299	30.4959	28.3196	33.4613	28.0071	28.1057	23.72	60.1591	53.2614	54.5566	52.0468	55.0338
PE(34:3)	[M+H]+	PE	NP	PE(14:0)2 [M+H]+	5.4723	19.0629	4.60433	4.86181	3.19697	3.4989	8.65225	7.13241	2.59119	2.1378	2.65461	2.19247	2.24831	1.78594	4.61502	4.29488	4.88931	4.42931	4.91934
PE(34:4)	[M+H]+	PE	NP	PE(14:0)2 [M+H]+	1.47715	4.71012	1.38673	1.29335	0.975346	0.998068	1.80023	2.16371	0.892591	0.757839	0.877739	0.653486	0.818739	0.574506	1.4161	1.43444	1.20417	1.4435	1.51143
PE(36:0)	[M+H]+	PE	NP	PE(14:0)2 [M+H]+	2.10717	6.64436	1.86167	1.70179	1.84411	1.49689	3.04448	3.36361	2.79871	2.55519	2.53226	1.94269	2.17675	2.15692	3.94411	3.89311	2.34333	2.33827	2.21527
PE(36:1)	[M+H]+	PE	NP	PE(14:0)2 [M+H]+	266.012	714.596	265.975	233.808	205.632	165.579	356.754	387.093	271.807	243.597	290.273	219.798	235.013	210.604	400.024	461.458	276.901	261.126	279.167
PE(36:2)	[M+H]+	PE	NP	PE(14:0)2 [M+H]+	56.0091	170.185	67.7678	75.9967	42.1347	37.9021	86	86.0461	55.7041	50.6274	58.5987	49.8566	48.4503	40.9221	90.8377	90.0842	64.8529	60.7989	65.6376
PE(36:3)	[M+H]+	PE	NP	PE(14:0)2 [M+H]+	23.6378	81.7658	25.1845	28.8424	16.8754	16.0277	40.2901	37.5567	21.0703	19.6209	22.3807	18.7895	19.3375	14.4861	35.306	36.4013	26.8334	24.9034	26.6257
PE(36:4)	[M+H]+	PE	NP	PE(14:0)2 [M+H]+	209.928	640.176	217.787	192.261	165.316	144.503	295.128	328.437	161.904	164.56	185.407	135.524	149.266	141.147	321.708	303.966	213.882	212.087	213.328
PE(36:5)	[M+H]+	PE	NP	PE(14:0)2 [M+H]+	27.3498	78.9009	22.6926	20.7508	16.0451	16.0379	32.4662	36.0704	14.9069	14.9004	17.709	11.678	14.8436	12.3814	25.2054	25.6858	22.5453	22.1168	21.624
PE(36:6)	[M+H]+	PE	NP	PE(14:0)2 [M+H]+	3.17956	8.83437	2.51931	2.30261	2.10284	1.89772	3.97725	5.10276	2.58033	2.58563	3.0897	1.99002	2.23178	2.03782	4.41655	4.78281	2.64667	2.89235	3.31366
PE(37:4)	[M+H]+	PE	NP	PE(14:0)2 [M+H]+	1.64482	12.2479	1.58951	1.97555	1.36478	1.04645	2.2841	2.69355	1.70422	1.72832	2.16161	1.43981	1.50577	1.55724	2.82293	2.71669	2.0912	1.88691	1.93966
PE(38:1)	[M+H]+	PE	NP	PE(14:0)2 [M+H]+	2.05202	6.0839	1.73415	1.82948	1.6692	1.19998	2.92671	3.14194	4.35573	3.92429	4.79181	3.39437	3.92119	3.312	6.94092	7.46289	3.07865	2.72427	2.87852
PE(38:2)	[M+H]+	PE	NP	PE(14:0)2 [M+H]+	3.62685	10.7088	3.79607	3.91616	2.8333	2.3204	5.93621	6.03132	6.10783	5.80356	6.47953	4.96712	5.17202	4.71715	9.64986	9.56779	5.36665	4.86476	5.08636
PE(38:3)	[M+H]+	PE	NP	PE(14:0)2 [M+H]+	19.4796	54.7942	18.1099	16.7497	15.5036	11.1147	26.5691	25.1342	23.8682	20.927	24.97	18.1462	20.0593	17.4875	32.1819	35.3636	21.3843	20.4992	19.4465
PE(38:4)	[M+H]+	PE	NP	PE(14:0)2 [M+H]+	518.322	1608.99	542.043	506.059	432.298	312.192	710.328	731.427	483.248	491.876	534.294	387.213	430.166	425.486	726.631	788.535	526.939	511.846	517.504
PE(38:5)	[M+H]+	PE	NP	PE(14:0)2 [M+H]+	66.2589	210.121	68.3121	65.0197	51.5045	40.9841	98.1169	94.0076	66.4569	73.441	72.6469	54.8829	61.5027	55.3334	101.71	108.751	69.6337	66.1696	68.8634
PE(38:6)	[M+H]+	PE	NP	PE(14:0)2 [M+H]+	1029.43	3832.39	956.702	974.002	1026.64	708.122	1656.19	1731.58	1372.66	1403.85	1462.64	1050.4	1138.31	1142.39	1914.3	2208.66	1252.83	1207.73	1223.82
PE(39:6)	[M+H]+	PE	NP	PE(14:0)2 [M+H]+	8.93526	93.0014	9.31507	9.86666	9.66309	6.11054	16.4578	14.7543	14.3206	13.8474	14.5234	11.3042	12.2675	10.8356	17.1024	18.0357	11.9204	11.8297	12.5492
PE(40:4)	[M+H]+	PE	NP	PE(14:0)2 [M+H]+	42.7423	133.842	48.8428	42.6747	39.2508	25.414	63.872	61.6734	46.5436	44.5899	47.2474	36.6466	41.1394	38.954	61.303	71.011	46.1134	43.229	45.155
PE(40:5)	[M+H]+	PE	NP	PE(14:0)2 [M+H]+	13.0538	42.9363	15.2567	12.5461	11.4544	8.80101	19.6597	18.2759	11.8726	12.2986	11.6409	11.6459	11.0143	10.7856	22.1758	23.7877	15.6887	12.7997	11.7635
PE(40:6)	[M+H]+	PE	NP	PE(14:0)2 [M+H]+	1886.45	6863.5	1888.06	1901.51	1777.02	1140.2	3040.24	2959.12	2200.2	2193.36	2275.35	1750.74	1931.25	1822.46	2782.53	3437.23	2133.81	2018.55	2143.82
PE(40:7)	[M+H]+	PE	NP	PE(14:0)2 [M+H]+	142.813	508.901	135.253	141.354	134.64	90.5948	259.542	220.502	224.143	216.187	217.951	165.555	171.822	157.199	270.72	320.511	178.149	167.645	180.138
PE(40:8)	[M+H]+	PE	NP	PE(14:0)2 [M+H]+	17.1846	70.5561	16.9608	22.3972	18.2449	13.1692	36.0464	30.4561	22.4692	20.6862	19.779	15.0525	16.6044	14.041	29.9322	30.6668	20.3517	20.6878	21.0964
PE(40:9)	[M+H]+	PE	NP	PE(14:0)2 [M+H]+	5.49492	19.7055	4.92055	4.92926	5.62443	3.82684	9.56542	8.54421	7.45591	7.52014	8.28945	5.98995	6.39378	6.33856	7.70177	12.3424	6.37512	5.4872	6.33122
PE(42:5)	[M+H]+	PE	NP	PE(14:0)2 [M+H]+	1.59348	5.78386	1.92275	1.68614	1.34725	1.09046	2.96666	1.91627	2.09439	1.68077	1.95703	1.39532	1.43244	1.54155	2.75475	3.11477	2.01955	1.94175	1.97625
PE(42:6)	[M+H]+	PE	NP	PE(14:0)2 [M+H]+	10.0889	34.9216	9.0533	9.56263	9.16499	6.53326	15.8564	15.4657	11.1239	10.1714	11.7912	8.20628	9.29132	8.47491	16.1196	18.7282	10.3835	9.81693	11.2367
PE(42:7)	[M+H]+	PE	NP	PE(14:0)2 [M+H]+	8.40641	31.4249	7.796	8.03672	8.71621	6.51556	15.7446	14.9633	18.454	16.6956	18.8919	13.4609	12.7394	12.6545	25.2973	27.3341	11.9825	11.8581	12.6606
PE(42:8)	[M+H]+	PE	NP	PE(14:0)2 [M+H]+	15.4013	58.417	14.3891	14.3511	15.1197	12.5013	31.9846	27.657	26.6053	22.1189	27.5305	20.0652	19.3147	20.7222	39.3031	37.33	20.8315	20.208	21.8085
PE(42:9)	[M+H]+	PE	NP	PE(14:0)2 [M+H]+	48.3536	175.784	44.4098	41.266	43.6754	37.2885	95.5511	81.1227	65.7203	56.9097	68.6541	45.138	42.6169	52.1056	94.9573	89.4439	56.029	53.7652	59.6754
PE(42:10)	[M+H]+	PE	NP	PE(14:0)2 [M+H]+	68.9192	257.218	70.1317	63.3523	73.4024	67.0411	153.108	147.038	94.1171	84.4233	107.254	70.9718	66.2173	77.1247	162.073	164.708	90.2574	84.3459	93.1026
PE(42:11)	[M+H]+	PE	NP	PE(14:0)2 [M+H]+	7.39952	23.6243	6.7556	6.32505	7.67176	7.00637	13.8595	15.5014	9.80344	9.07148	12.1402	7.57931	7.37413	7.83109	16.7923	17.1064	8.8857	8.75522	9.5402
PE(44:9)	[M+H]+	PE	NP	PE(14:0)2 [M+H]+	4.42303	14.1209	4.43245	4.20768	3.77443	2.95516	7.99632	7.35098	6.66008	6.34146	7.17322	5.12778	4.9981	5.24379	9.37804	10.4759	5.94853	5.24087	5.72608
PE(44:10)	[M+H]+	PE	NP	PE(14:0)2 [M+H]+	74.7545	211.55	78.9135	77.1704	63.0068	49.4935	123.745	115.563	89.5561	80.3487	97.8288	72.7138	71.2078	75.6034	145.722	160.249	87.5447	79.6691	86.8829
PE(44:11)	[M+H]+	PE	NP	PE(14:0)2 [M+H]+	46.2336	145.724	39.9162	40.8876	34.0487	19.1742	55.059	43.0353	45.8329	48.6341	55.8802	39.9201	38.4845	37.5525	62.4463	57.0351	39.5559	38.1922	43.6872
PE(44:12)	[M+H]+	PE	NP	PE(14:0)2 [M+H]+	1215.74	3764.83	1138.5	1100.22	1123.37	1026.05	2349.87	2608.24	1345.81	1242.66	1623.56	1122.52	1145.78	1107.94	2306.85	2732.45	1520.86	1408.79	1520.72
PE(44:13)	[M+H]+	PE	NP	PE(14:0)2 [M+H]+	8.16644	24.7202	7.14697	7.1065	6.67167	6.73595	15.078	15.9191	5.59685	5.02939	6.48614	4.36832	4.87077	4.75476	9.7231	10.0827	8.66496	7.96874	8.36519
PE(46:10)	[M+H]+	PE	NP	PE(14:0)2 [M+H]+	8.24266	22.6231	8.58746	8.78234	6.36556	5.0636	14.5844	12.3919	9.201	8.52611	9.97637	7.17237	7.21734	7.47528	15.3664	15.8004	9.45579	8.26207	9.68852
PE(46:11)	[M+H]+	PE	NP	PE(14:0)2 [M+H]+	39.8606	110.805	39.2625	39.1043	31.7936	24.2174	68.0653	60.6287	42.1231	40.6485	50.8907	35.9778	35.8042	35.4667	63.5669	72.082	45.2042	41.5249	45.3985
PE(46:12)	[M+H]+	PE	NP	PE(14:0)2 [M+H]+	111.43	336.292	105.362	108.772	97.4782	81.5987	188.285	195.652	120.968	106.241	144.313	98.2489	101.827	97.9739	199.377	234.033	129.233	119.964	132.845
PE(46:13)	[M+H]+	PE	NP	PE(14:0)2 [M+H]+	1.43586	3.93954	1.11696	1.19794	0.937164	0.637973	2.23295	2.18722	0.871064	0.824844	1.12882	0.769995	0.855591	0.780904	1.18739	1.82172	1.25978	1.00669	1.32305
PE(48:11)	[M+H]+	PE	NP	PE(14:0)2 [M+H]+	2.00546	5.25199	1.84549	1.77599	1.41861	1.48412	3.19024	3.08799	1.83793	1.63081	2.20302	1.38727	1.4255	1.45652	2.43207	2.97206	1.79655	1.7491	2.26422
PE(48:12)	[M+H]+	PE	NP	PE(14:0)2 [M+H]+	7.19217	24.3659	6.81545	7.94082	6.80795	5.73164	12.6337	13.8361	8.15362	7.11896	10.1488	6.25734	6.43085	6.38534	14.0168	15.6088	8.80529	7.65438	9.23337
PS(30:0)	[M+H]+	PS	NP	PS(14:0)2 [M+H]+	3.00136	14.873	2.46128	3.645	3.37961	0.443617	3.08006	3.80799	2.6613	2.80247	1.97346	1.78827	2.73103	1.83815	3.96453	3.1755	3.00627	3.57454	2.55622
PS(34:0)	[M+H]+	PS	NP	PS(14:0)2 [M+H]+	3.17805	15.7722	4.25866	5.55294	6.48666	3.96889	3.25594	5.22069	6.56939	5.89459	7.83646	4.20016	5.80072	5.14191	9.61171	9.5229	5.98971	5.66405	7.21619
PS(34:1)	[M+H]+	PS	NP	PS(14:0)2 [M+H]+	18.474	44.8467	18.4965	17.3003	15.3991	12.8323	18.6785	22.6428	23.7411	26.4023	32.4397	20.8162	26.6036	24.0053	39.4205	37.8774	23.9687	21.5248	23.4999
PS(36:1)	[M+H]+	PS	NP	PS(14:0)2 [M+H]+	39.8287	138.443	75.1971	74.9899	38.1922	26.8372	48.737	46.3906	37.6257	39.3512	54.9518	42.7428	38.9202	38.3335	70.1647	53.6457	54.6716	52.7326	46.5603
PS(36:2)	[M+H]+	PS	NP	PS(14:0)2 [M+H]+	30.1835	82.2773	33.5645	34.1664	28.5666	24.763	46.3216	40.5738	20.8099	15.7931	21.9218	15.9482	20.8492	14.8441	31.2941	26.7209	32.0845	30.3559	30.6524
PS(36:4)	[M+H]+	PS	NP	PS(14:0)2 [M+H]+	3.13758	11.8373	3.87468	3.82083	4.33535	2.97448	5.27489	5.23239	6.4066	8.38268	7.50058	5.21753	6.21515	5.69111	10.9567	10.7134	4.99816	5.50472	4.69102
PS(38:3)	[M+H]+	PS	NP	PS(14:0)2 [M+H]+	22.4122	68.8761	27.6698	23	24.9514	16.5723	34.947	31.1418	21.4555	19.8805	27.0726	18.2091	20.6842	19.8667	27.1962	29.7274	22.2137	26.2752	23.1578
PS(38:4)	[M+H]+	PS	NP	PS(14:0)2 [M+H]+	437.899	1205.22	468.685	394.579	454.937	328.5	635.474	628.112	407.24	440.405	542.046	345.172	443.798	420.128	692.238	755.107	516.036	464.653	461.119
PS(38:5)	[M+H]+	PS	NP	PS(14:0)2 [M+H]+	18.2851	46.9757	18.552	14.4237	16.8697	15.0955	29.9888	25.1992	18.1979	21.3376	28.2621	17.6105	20.067	15.2188	24.5651	36.7592	20.6093	19.4915	17.9765
PS(38:6)	[M+H]+	PS	NP	PS(14:0)2 [M+H]+	3.05753	6.1207	2.80692	2.23272	4.57502	3.1843	7.00277	10.5914	3.4707	3.31807	3.86216	2.85363	2.59621	3.26932	7.13187	9.18151	4.27291	4.92362	4.66362
PS(40:4)	[M+H]+	PS	NP	PS(14:0)2 [M+H]+	100.566	269.56	115.073	90.6257	108.953	72.6638	147.502	137.777	97.5674	95.8143	111.736	75.2965	97.5483	86.4731	133.397	153.495	113.342	99.5923	108.62
PS(40:5)	[M+H]+	PS	NP	PS(14:0)2 [M+H]+	71.0735	199.673	70.6638	63.3246	57.2767	39.1299	89.496	79.4831	53.9004	61.5879	68.6477	43.9397	59.2574	56.1068	78.9157	83.3585	61.1762	58.4499	62.7544
PS(40:6)	[M+H]+	PS	NP	PS(14:0)2 [M+H]+	1542.49	3918.52	1562.9	1370.42	1561.29	1097.92	2067.06	2163.91	1484.57	1505.87	1827.48	1190.25	1491.38	1466.12	2300.13	2512.09	1627.74	1496.34	1556.55
PS(40:7)	[M+H]+	PS	NP	PS(14:0)2 [M+H]+	20.6012	45.1525	14.8537	14.7996	22.2753	10.096	28.8446	27.0463	17.5922	16.7019	24.6635	12.827	20.154	15.3658	39.742	34.4837	18.5232	17.3504	22.4118
PS(42:5)	[M+H]+	PS	NP	PS(14:0)2 [M+H]+	5.95365	85.2462	9.03567	9.34825	4.44658	4.38583	8.94742	6.92558	3.68742	9.46807	9.72857	6.19563	6.27619	6.54055	8.10189	5.5248	10.4179	9.56502	6.62599
PS(42:6)	[M+H]+	PS	NP	PS(14:0)2 [M+H]+	14.2679	47.7047	15.6214	14.839	13.6977	8.62568	16.8912	15.4499	10.0413	14.1026	11.4102	8.87969	12.3118	8.85754	17.1235	21.9671	12.975	11.7765	14.4255
PS(42:7)	[M+H]+	PS	NP	PS(14:0)2 [M+H]+	2.72273	9.61412	3.26581	2.57711	3.07654	1.52193	4.06998	2.38648	5.65627	6.44303	6.67225	3.76379	4.56146	3.66254	8.56426	8.74344	3.64855	4.79626	4.14283
PS(42:8)	[M+H]+	PS	NP	PS(14:0)2 [M+H]+	1.23146	5.12241	3.29713	2.89917	2.17462	1.69491	6.61766	2.38124	4.04078	5.03895	6.33141	2.89626	2.34495	3.89909	6.33044	8.3884	4.65829	2.58909	2.04902
PS(42:9)	[M+H]+	PS	NP	PS(14:0)2 [M+H]+	17.016	37.2852	14.7026	13.6924	18.6764	10.2018	23.9848	19.7335	15.6102	14.8349	18.7746	14.545	15.0503	15.6441	24.2372	24.7531	14.9364	13.937	15.0423
[truncated: 748 more rows]

## Sheet: Primary list (raw)
name	adduct	m/z	RT	class	column	IS	confidence score	Acbd5 KO 1030	Acbd5 KO 1031	Acbd5 KO 1032	Acbd5 KO 1033	Acbd5 KO 1112	Acbd5 KO 960	Acbd5 KO 961	Acbd5 KO 962	Acbd5 WT 1053	Acbd5 WT 1054	Acbd5 WT 1055	Acbd5 WT 1056	Acbd5 WT 1057	Acbd5 WT 1058	Acbd5 WT 948	Acbd5 WT 949	Quality Control pool 1	Quality Control pool 2	Quality Control pool 3
[truncated: 1,999 more rows]

[truncated: 2 more sheets: Class totals (raw), Equivalents (raw)]
